# Supplementary material for: Crystal structure of trans-aqua­(perchlorato-κO)bis­(propane-1,3-di­amine-κ2 N,N′)copper(II) perchlorate
Source: Acta Crystallogr Sect E Struct Rep Online. 2014 Oct 31;70(Pt 11):438–40. doi: 10.1107/S1600536814023496 (PMC4257260; doi:10.1107/S1600536814023496)
Supplement: Supplementary file 1 [file e-70-00438-sup1.cif]

##############################################################################
#                                                                            #
# This CIF contains the data in a paper accepted for publication in          #
# Acta Crystallographica Section E. It conforms to the requirements of       #
# Notes for Authors for Acta Crystallographica Section E, and has been       #
# peer reviewed under the auspices of the IUCr Commission on Journals.       #
#                                                                            #
# Full details of the Crystallographic Information File format               #
# are given in the paper "The Crystallographic Information File (CIF):       #
# a New Standard Archive File for Crystallography" by S. R. Hall, F. H.      #
# Allen and I. D. Brown [Acta Cryst. (1991), A47, 655-685].                  #
#                                                                            #
# The current version of the core CIF dictionary is obtainable from          #
# ftp://ftp.iucr.org/pub/cif_core.dic.                                       #
#                                                                            #
# Software is freely available for graphical display of the structure(s)     #
# in this CIF. For information consult the CIF software page                 #
# http://www.iucr.org/resources/cif/software.                                #
#                                                                            #
# This file may be used for bona fide research purposes within the           #
# scientific community so long as proper attribution is given to the journal # 
# article from which it was obtained.                                        #
#                                                                            #
##############################################################################
data_global
_audit_creation_method     SHELXL-97
_journal_date_recd_electronic     2014-10-13
_journal_date_accepted     2014-10-25
_journal_name_full     'Acta Crystallographica, Section E'
_journal_year     2014
_journal_volume     70
_journal_issue     11
_journal_page_first     438
_journal_page_last     440
_journal_paper_category     GM
_journal_paper_doi     10.1107/S1600536814023496
_journal_coeditor_code     SU2799
_publ_contact_author_name     'A. Subbiah Pandi'
_publ_contact_author_address
;
  Department of Physics
  Presidency College
  Chennai 600 005
  India
;
_publ_contact_author_email     'aspandian59@gmail.com'
_publ_contact_author_fax     '044 091 2854 4894'
_publ_contact_author_phone     '044 091 24471061'
_publ_section_title
;\
Crystal structure of
<i>trans</i>-aqua(perchlorato-\k<i>O</i>)bis(propane-1,3-diamine-\
\k^2^<i>N</i>,<i>N</i>')copper(II) perchlorate
;
loop_
    _publ_author_name
    _publ_author_address
    'J. Govindaraj'
;
      Department of Physics
      Pachaiyappa's College for Men
      Kanchipuram 631 501
      India
;
    'K. Rajkumar'
;
       Department of Chemistry
       Pondicherry University
       Pondicherry 605 014
       India
;
    'A. S. Ganeshraja'
;
       Department of Chemistry
       Pondicherry University
       Pondicherry 605 014
       India
;
    'K. Anbalagan'
;
      Department of Chemistry
      Pondicherry University
      Pondicherry 605 014
      India
;
    'A. SubbiahPandi'
;    Department of Physics
     Presidency College (Autonomous)
     Chennai 600 005
     India
     Department of Physics
      Pachaiyappa's College for Men
      Kanchipuram 631 501
      India
;
_publ_section_synopsis
;
In the title compound, the Cu^II^ atom has a distorted octahedral coordination
sphere coordinated by the N atoms of two propane-1,3-diamine ligands in the
equatorial plane. The axial positions are occupied by a water O atom and an O
atom of a disordered perchlorate anion [occupancy ratio 0.631(9):369(9)].
;
data_I
_audit_creation_method     SHELXL-97
_chemical_name_systematic
;\
<i>trans</i>-Aqua(perchlorato-\k<i>O</i>)bis(propane-1,3-diamine-\
\k^2^<i>N</i>,<i>N</i>')copper(II) perchlorate
;
_chemical_name_common     ?
_chemical_formula_moiety     'C6 H22 Cl1 Cu N4 O5 +, Cl O4 -'
_chemical_formula_sum     'C6 H22 Cl2 Cu N4 O9'
_chemical_formula_iupac     '[Cu (Cl O4) (C3 H10 N2)2 (H2 O)] Cl O4'
_chemical_formula_weight     428.72
_chemical_melting_point     ?
_symmetry_cell_setting     monoclinic
_symmetry_space_group_name_H-M     'P 21/c'
_symmetry_space_group_name_Hall     '-P 2ybc'
loop_
    _symmetry_equiv_pos_as_xyz
    'x, y, z'
    '-x, y+1/2, -z+1/2'
    '-x, -y, -z'
    'x, -y-1/2, z-1/2'
_cell_length_a     7.8563(4)
_cell_length_b     14.2936(6)
_cell_length_c     14.8769(7)
_cell_angle_alpha     90.00
_cell_angle_beta     100.022(5)
_cell_angle_gamma     90.00
_cell_volume     1645.11(13)
_cell_formula_units_Z     4
_cell_measurement_reflns_used     2353
_cell_measurement_theta_min     3.76
_cell_measurement_theta_max     25.00
_cell_measurement_temperature     293(2)
_exptl_crystal_description     block
_exptl_crystal_colour     violet-purple
_exptl_crystal_size_max     0.30
_exptl_crystal_size_mid     0.30
_exptl_crystal_size_min     0.25
_exptl_crystal_density_diffrn     1.731
_exptl_crystal_density_meas     ?
_exptl_crystal_density_method     'not measured'
_exptl_crystal_F_000     884
_exptl_absorpt_coefficient_mu     1.699
_exptl_absorpt_correction_type     multi-scan
_exptl_absorpt_process_details
;
(<i>CrysAlis PRO</i>; Oxford Diffraction, 2009)
;
_exptl_absorpt_correction_T_min     0.607
_exptl_absorpt_correction_T_max     0.654
_exptl_special_details     ?
_diffrn_ambient_temperature     293(2)
_diffrn_radiation_type     MoK\a
_diffrn_radiation_wavelength     0.71073
_diffrn_radiation_source     'fine-focus sealed tube'
_diffrn_radiation_monochromator     graphite
_diffrn_measurement_device_type
               'Oxford diffraction Xcalibur diffractometer with an Eos detector'
_diffrn_measurement_method     '\w and \f scans'
_diffrn_detector_area_resol_mean     ?
_diffrn_reflns_number     7573
_diffrn_reflns_av_R_equivalents     0.0319
_diffrn_reflns_av_sigmaI/netI     0.0380
_diffrn_reflns_theta_min     3.76
_diffrn_reflns_theta_max     25.00
_diffrn_reflns_theta_full     25.00
_diffrn_measured_fraction_theta_max     0.993
_diffrn_measured_fraction_theta_full     0.993
_diffrn_reflns_limit_h_min     -9
_diffrn_reflns_limit_h_max     9
_diffrn_reflns_limit_k_min     -16
_diffrn_reflns_limit_k_max     16
_diffrn_reflns_limit_l_min     -17
_diffrn_reflns_limit_l_max     16
_diffrn_standards_number     ?
_diffrn_standards_interval_count     0
_diffrn_standards_interval_time     0
_diffrn_standards_decay_%     ?
_refine_special_details
;
Refinement of <i>F</i>^2^ against ALL reflections. The weighted <i>R</i>-factor
<i>wR</i> and goodness of fit <i>S</i> are based on <i>F</i>^2^, conventional
<i>R</i>-factors <i>R</i> are based on <i>F</i>, with <i>F</i> set to zero for
negative <i>F</i>^2^. The threshold expression of <i>F</i>^2^ >
\s(<i>F</i>^2^) is used only for calculating <i>R</i>-factors(gt) <i>etc</i>.
and is not relevant to the choice of reflections for refinement.
<i>R</i>-factors based on <i>F</i>^2^ are statistically about twice as large
as those based on <i>F</i>, and <i>R</i>- factors based on ALL data will be
even larger.
;
_reflns_number_total     2900
_reflns_number_gt     2353
_reflns_threshold_expression     I>2sigma(I)
_refine_ls_structure_factor_coef     Fsqd
_refine_ls_matrix_type     full
_refine_ls_R_factor_all     0.0596
_refine_ls_R_factor_gt     0.0463
_refine_ls_wR_factor_gt     0.1162
_refine_ls_wR_factor_ref     0.1265
_refine_ls_goodness_of_fit_ref     1.058
_refine_ls_restrained_S_all     1.067
_refine_ls_number_reflns     2900
_refine_ls_number_parameters     242
_refine_ls_number_restraints     109
_refine_ls_hydrogen_treatment     mixed
_refine_ls_weighting_scheme     calc
_refine_ls_weighting_details
         'calc w=1/[\s^2^(Fo^2^)+(0.0667P)^2^+1.2858P] where P=(Fo^2^+2Fc^2^)/3'
_atom_sites_solution_hydrogens     geom
_atom_sites_solution_primary     direct
_atom_sites_solution_secondary     difmap
_refine_ls_shift/su_max     0.002
_refine_ls_shift/su_mean     0.000
_refine_diff_density_max     0.603
_refine_diff_density_min     -0.423
_refine_ls_extinction_method     none
_refine_ls_extinction_coef     ?
loop_
    _atom_type_symbol
    _atom_type_description
    _atom_type_scat_dispersion_real
    _atom_type_scat_dispersion_imag
    _atom_type_scat_source
    'C' 'C' 0.0033 0.0016
                         'International Tables Vol C Tables 4.2.6.8 and 6.1.1.4'
    'H' 'H' 0.0000 0.0000
                         'International Tables Vol C Tables 4.2.6.8 and 6.1.1.4'
    'N' 'N' 0.0061 0.0033
                         'International Tables Vol C Tables 4.2.6.8 and 6.1.1.4'
    'O' 'O' 0.0106 0.0060
                         'International Tables Vol C Tables 4.2.6.8 and 6.1.1.4'
    'Cl' 'Cl' 0.1484 0.1585
                         'International Tables Vol C Tables 4.2.6.8 and 6.1.1.4'
    'Cu' 'Cu' 0.3201 1.2651
                         'International Tables Vol C Tables 4.2.6.8 and 6.1.1.4'
_computing_data_collection
;
CrysAlis CCD (Oxford Diffraction, 2009)
;
_computing_cell_refinement
;
CrysAlis CCD (Oxford Diffraction, 2009)
;
_computing_data_reduction
;
CrysAlis RED (Oxford Diffraction, 2009)
;
_computing_structure_solution
;
<i>SHELXS97</i> (Sheldrick, 2008)
;
_computing_structure_refinement
;
<i>SHELXL97</i> (Sheldrick, 2008)
;
_computing_molecular_graphics
;
<i>PLATON</i> (Spek, 2009)
;
_computing_publication_material
;
<i>SHELXL97</i> (Sheldrick, 2008) and <i>PLATON</i> (Spek, 2009)
;
loop_
    _atom_site_type_symbol
    _atom_site_label
    _atom_site_fract_x
    _atom_site_fract_y
    _atom_site_fract_z
    _atom_site_U_iso_or_equiv
    _atom_site_adp_type
    _atom_site_calc_flag
    _atom_site_refinement_flags
    _atom_site_occupancy
    _atom_site_symmetry_multiplicity
    _atom_site_disorder_assembly
    _atom_site_disorder_group
    C C1 0.2060(10) 0.0648(5) 0.4655(4) 0.0879(19) Uani d . 1 1 . .
    H H1A 0.2841 0.0599 0.5234 0.105 Uiso calc R 1 1 . .
    H H1B 0.1231 0.0142 0.4630 0.105 Uiso calc R 1 1 . .
    C C2 0.1130(10) 0.1523(5) 0.4648(4) 0.099(2) Uani d . 1 1 . .
    H H2A 0.0517 0.1508 0.5160 0.119 Uiso calc R 1 1 . .
    H H2B 0.1985 0.2017 0.4771 0.119 Uiso calc R 1 1 . .
    C C3 -0.0098(8) 0.1800(5) 0.3854(4) 0.0846(17) Uani d . 1 1 . .
    H H3A -0.0506 0.2423 0.3965 0.101 Uiso calc R 1 1 . .
    H H3B -0.1084 0.1383 0.3802 0.101 Uiso calc R 1 1 . .
    C C4 0.1631(8) 0.0875(3) 0.0573(3) 0.0667(14) Uani d . 1 1 . .
    H H4A 0.1641 0.1259 0.0037 0.080 Uiso calc R 1 1 . .
    H H4B 0.0489 0.0602 0.0524 0.080 Uiso calc R 1 1 . .
    C C5 0.2934(7) 0.0105(3) 0.0589(3) 0.0659(13) Uani d . 1 1 . .
    H H5A 0.2758 -0.0197 -0.0004 0.079 Uiso calc R 1 1 . .
    H H5B 0.4083 0.0376 0.0693 0.079 Uiso calc R 1 1 . .
    C C6 0.2841(8) -0.0610(3) 0.1296(3) 0.0700(14) Uani d . 1 1 . .
    H H6A 0.1671 -0.0851 0.1218 0.084 Uiso calc R 1 1 . .
    H H6B 0.3597 -0.1126 0.1208 0.084 Uiso calc R 1 1 . .
    N N1 0.3041(7) 0.0504(4) 0.3943(3) 0.0860(15) Uani d . 1 1 . .
    H H1C 0.3285 -0.0111 0.3940 0.103 Uiso calc R 1 1 . .
    H H1D 0.4054 0.0803 0.4113 0.103 Uiso calc R 1 1 . .
    N N2 0.0484(6) 0.1812(3) 0.2978(3) 0.0705(12) Uani d . 1 1 . .
    H H2C 0.0951 0.2380 0.2925 0.085 Uiso calc R 1 1 . .
    H H2D -0.0471 0.1780 0.2546 0.085 Uiso calc R 1 1 . .
    N N3 0.3333(6) -0.0259(3) 0.2235(3) 0.0678(11) Uani d . 1 1 . .
    H H3C 0.4473 -0.0136 0.2325 0.081 Uiso calc R 1 1 . .
    H H3D 0.3180 -0.0730 0.2614 0.081 Uiso calc R 1 1 . .
    N N4 0.1967(6) 0.1474(2) 0.1393(2) 0.0573(10) Uani d . 1 1 . .
    H H4C 0.1117 0.1902 0.1342 0.069 Uiso calc R 1 1 . .
    H H4D 0.2958 0.1786 0.1382 0.069 Uiso calc R 1 1 . .
    O O1 0.3452(8) -0.1512(3) 0.4593(5) 0.149(2) Uani d . 1 1 . .
    O O2 0.1810(6) -0.2818(4) 0.4266(4) 0.1161(16) Uani d . 1 1 . .
    O O3 0.3230(12) -0.2194(6) 0.3219(5) 0.185(3) Uani d . 1 1 . .
    O O4 0.4749(7) -0.2926(4) 0.4506(5) 0.156(3) Uani d . 1 1 . .
    Cl Cl1 0.33528(15) -0.23745(7) 0.41570(8) 0.0557(3) Uani d . 1 1 . .
    Cl Cl2 -0.18163(15) -0.06425(9) 0.24310(7) 0.0576(3) Uani d D 1 1 . .
    Cu Cu1 0.21563(6) 0.08711(3) 0.26368(3) 0.0411(2) Uani d . 1 1 . .
    O O5 -0.2890(12) -0.1162(7) 0.1754(6) 0.102(3) Uani d PDU 0.631(9) 1 A 1
    O O6 -0.2845(9) -0.0126(8) 0.2958(6) 0.109(3) Uani d PDU 0.631(9) 1 A 1
    O O7 -0.0828(12) -0.0013(7) 0.2023(6) 0.133(4) Uani d PDU 0.631(9) 1 A 1
    O O8 -0.0665(16) -0.1226(7) 0.3013(6) 0.142(4) Uani d PDU 0.631(9) 1 A 1
    O O5' -0.188(3) -0.1082(17) 0.1585(9) 0.156(9) Uani d PDU 0.369(9) 1 A 2
    O O6' -0.0084(12) -0.0497(11) 0.2830(12) 0.117(5) Uani d PDU 0.369(9) 1 A 2
    O O7' -0.2628(19) 0.0227(8) 0.2243(14) 0.131(6) Uani d PDU 0.369(9) 1 A 2
    O O8' -0.258(2) -0.1212(13) 0.2983(10) 0.138(6) Uani d PDU 0.369(9) 1 A 2
    O O9 0.4814(7) 0.1951(5) 0.3062(4) 0.133(2) Uani d D 1 1 . .
    H H9B 0.557(10) 0.173(8) 0.272(6) 0.200 Uiso d D 1 1 . .
    H H9A 0.536(11) 0.222(7) 0.357(4) 0.200 Uiso d D 1 1 . .
loop_
    _atom_site_aniso_label
    _atom_site_aniso_U_11
    _atom_site_aniso_U_22
    _atom_site_aniso_U_33
    _atom_site_aniso_U_12
    _atom_site_aniso_U_13
    _atom_site_aniso_U_23
    C1 0.121(5) 0.097(4) 0.048(3) 0.019(4) 0.022(3) 0.011(3)
    C2 0.141(6) 0.105(5) 0.058(3) 0.035(5) 0.032(4) -0.006(3)
    C3 0.081(4) 0.101(4) 0.076(4) 0.024(3) 0.026(3) -0.019(3)
    C4 0.092(4) 0.062(3) 0.045(2) 0.005(3) 0.009(3) 0.003(2)
    C5 0.073(3) 0.067(3) 0.064(3) -0.004(3) 0.028(3) -0.013(2)
    C6 0.081(4) 0.054(3) 0.076(3) 0.015(3) 0.017(3) -0.014(2)
    N1 0.115(4) 0.086(3) 0.056(2) 0.043(3) 0.013(3) 0.019(2)
    N2 0.088(3) 0.066(3) 0.063(2) 0.036(2) 0.028(2) 0.0098(19)
    N3 0.078(3) 0.060(2) 0.064(2) 0.031(2) 0.010(2) 0.0014(19)
    N4 0.080(3) 0.045(2) 0.049(2) 0.0049(19) 0.0173(19) 0.0063(15)
    O1 0.138(5) 0.072(3) 0.221(6) 0.001(3) -0.014(4) -0.046(4)
    O2 0.078(3) 0.114(3) 0.163(5) -0.024(3) 0.039(3) 0.001(3)
    O3 0.245(9) 0.197(7) 0.139(5) 0.046(6) 0.107(6) 0.062(5)
    O4 0.080(3) 0.107(4) 0.276(8) 0.042(3) 0.021(4) 0.059(5)
    Cl1 0.0524(6) 0.0451(6) 0.0733(7) 0.0054(5) 0.0212(6) 0.0074(5)
    Cl2 0.0526(6) 0.0603(7) 0.0599(7) -0.0013(5) 0.0092(5) -0.0059(5)
    Cu1 0.0435(3) 0.0393(3) 0.0415(3) 0.0075(2) 0.0096(2) 0.00435(19)
    O5 0.104(6) 0.099(5) 0.097(6) -0.017(5) 0.002(5) -0.030(5)
    O6 0.069(4) 0.162(9) 0.098(5) 0.007(5) 0.019(4) -0.049(6)
    O7 0.109(7) 0.167(8) 0.127(7) -0.064(6) 0.037(6) 0.023(6)
    O8 0.185(10) 0.101(6) 0.117(6) 0.043(7) -0.040(7) 0.016(5)
    O5' 0.23(2) 0.172(15) 0.059(8) 0.010(18) 0.020(12) -0.023(9)
    O6' 0.045(6) 0.115(11) 0.184(14) -0.002(7) -0.002(7) 0.008(10)
    O7' 0.108(11) 0.064(7) 0.203(16) 0.002(7) -0.022(12) -0.012(9)
    O8' 0.128(12) 0.182(15) 0.109(10) -0.019(12) 0.036(9) 0.044(10)
    O9 0.118(4) 0.150(5) 0.133(5) -0.054(4) 0.024(4) -0.030(4)
_geom_special_details
;
All e.s.d.'s (except the e.s.d. in the dihedral angle between two l.s. planes)
are estimated using the full covariance matrix. The cell e.s.d.'s are taken
into account individually in the estimation of e.s.d.'s in distances, angles
and torsion angles; correlations between e.s.d.'s in cell parameters are only
used when they are defined by crystal symmetry. An approximate (isotropic)
treatment of cell e.s.d.'s is used for estimating e.s.d.'s involving l.s.
planes.
;
loop_
    _geom_bond_atom_site_label_1
    _geom_bond_atom_site_label_2
    _geom_bond_site_symmetry_2
    _geom_bond_distance
    _geom_bond_publ_flag
    C1 N1 . 1.429(7) ?
    C1 C2 . 1.447(8) ?
    C1 H1A . 0.9700 ?
    C1 H1B . 0.9700 ?
    C2 C3 . 1.445(9) ?
    C2 H2A . 0.9700 ?
    C2 H2B . 0.9700 ?
    C3 N2 . 1.454(6) ?
    C3 H3A . 0.9700 ?
    C3 H3B . 0.9700 ?
    C4 N4 . 1.476(6) ?
    C4 C5 . 1.500(7) ?
    C4 H4A . 0.9700 ?
    C4 H4B . 0.9700 ?
    C5 C6 . 1.478(7) ?
    C5 H5A . 0.9700 ?
    C5 H5B . 0.9700 ?
    C6 N3 . 1.471(6) ?
    C6 H6A . 0.9700 ?
    C6 H6B . 0.9700 ?
    N1 Cu1 . 2.015(4) ?
    N1 H1C . 0.9000 ?
    N1 H1D . 0.9000 ?
    N2 Cu1 . 2.006(4) ?
    N2 H2C . 0.9000 ?
    N2 H2D . 0.9000 ?
    N3 Cu1 . 2.003(4) ?
    N3 H3C . 0.9000 ?
    N3 H3D . 0.9000 ?
    N4 Cu1 . 2.023(3) ?
    N4 H4C . 0.9000 ?
    N4 H4D . 0.9000 ?
    O1 Cl1 . 1.388(5) ?
    O2 Cl1 . 1.402(4) ?
    O3 Cl1 . 1.406(6) ?
    O4 Cl1 . 1.377(5) ?
    Cl2 O8' . 1.368(11) ?
    Cl2 O7 . 1.395(7) ?
    Cl2 O5' . 1.399(12) ?
    Cl2 O6' . 1.402(9) ?
    Cl2 O7' . 1.403(10) ?
    Cl2 O5 . 1.408(7) ?
    Cl2 O8 . 1.411(7) ?
    Cl2 O6 . 1.425(6) ?
    O9 H9B . 0.90(2) ?
    O9 H9A . 0.89(2) ?
    Cu1 09 . 2.585(6) ?
    Cu1 O7 . 2.6800(10)
                      ?
loop_
    _geom_angle_atom_site_label_1
    _geom_angle_atom_site_label_2
    _geom_angle_atom_site_label_3
    _geom_angle_site_symmetry_1
    _geom_angle_site_symmetry_3
    _geom_angle
    _geom_angle_publ_flag
    N1 C1 C2 . . 117.2(5) ?
    N1 C1 H1A . . 108.0 ?
    C2 C1 H1A . . 108.0 ?
    N1 C1 H1B . . 108.0 ?
    C2 C1 H1B . . 108.0 ?
    H1A C1 H1B . . 107.3 ?
    C3 C2 C1 . . 120.5(5) ?
    C3 C2 H2A . . 107.2 ?
    C1 C2 H2A . . 107.2 ?
    C3 C2 H2B . . 107.2 ?
    C1 C2 H2B . . 107.2 ?
    H2A C2 H2B . . 106.8 ?
    C2 C3 N2 . . 117.8(5) ?
    C2 C3 H3A . . 107.9 ?
    N2 C3 H3A . . 107.9 ?
    C2 C3 H3B . . 107.9 ?
    N2 C3 H3B . . 107.9 ?
    H3A C3 H3B . . 107.2 ?
    N4 C4 C5 . . 112.9(4) ?
    N4 C4 H4A . . 109.0 ?
    C5 C4 H4A . . 109.0 ?
    N4 C4 H4B . . 109.0 ?
    C5 C4 H4B . . 109.0 ?
    H4A C4 H4B . . 107.8 ?
    C6 C5 C4 . . 113.7(4) ?
    C6 C5 H5A . . 108.8 ?
    C4 C5 H5A . . 108.8 ?
    C6 C5 H5B . . 108.8 ?
    C4 C5 H5B . . 108.8 ?
    H5A C5 H5B . . 107.7 ?
    N3 C6 C5 . . 113.7(4) ?
    N3 C6 H6A . . 108.8 ?
    C5 C6 H6A . . 108.8 ?
    N3 C6 H6B . . 108.8 ?
    C5 C6 H6B . . 108.8 ?
    H6A C6 H6B . . 107.7 ?
    C1 N1 Cu1 . . 122.5(4) ?
    C1 N1 H1C . . 106.7 ?
    Cu1 N1 H1C . . 106.7 ?
    C1 N1 H1D . . 106.7 ?
    Cu1 N1 H1D . . 106.7 ?
    H1C N1 H1D . . 106.6 ?
    C3 N2 Cu1 . . 122.8(3) ?
    C3 N2 H2C . . 106.6 ?
    Cu1 N2 H2C . . 106.6 ?
    C3 N2 H2D . . 106.6 ?
    Cu1 N2 H2D . . 106.6 ?
    H2C N2 H2D . . 106.6 ?
    C6 N3 Cu1 . . 120.0(3) ?
    C6 N3 H3C . . 107.3 ?
    Cu1 N3 H3C . . 107.3 ?
    C6 N3 H3D . . 107.3 ?
    Cu1 N3 H3D . . 107.3 ?
    H3C N3 H3D . . 106.9 ?
    C4 N4 Cu1 . . 118.9(3) ?
    C4 N4 H4C . . 107.6 ?
    Cu1 N4 H4C . . 107.6 ?
    C4 N4 H4D . . 107.6 ?
    Cu1 N4 H4D . . 107.6 ?
    H4C N4 H4D . . 107.0 ?
    O4 Cl1 O1 . . 110.8(4) ?
    O4 Cl1 O2 . . 110.2(3) ?
    O1 Cl1 O2 . . 109.1(4) ?
    O4 Cl1 O3 . . 113.1(5) ?
    O1 Cl1 O3 . . 106.8(5) ?
    O2 Cl1 O3 . . 106.6(5) ?
    O8' Cl2 O7 . . 169.0(9) ?
    O8' Cl2 O5' . . 108.7(11) ?
    O7 Cl2 O5' . . 80.5(10) ?
    O8' Cl2 O6' . . 109.2(10) ?
    O7 Cl2 O6' . . 61.0(7) ?
    O5' Cl2 O6' . . 109.2(10) ?
    O8' Cl2 O7' . . 114.5(10) ?
    O7 Cl2 O7' . . 67.0(8) ?
    O5' Cl2 O7' . . 105.9(13) ?
    O6' Cl2 O7' . . 109.1(8) ?
    O8' Cl2 O5 . . 81.0(9) ?
    O7 Cl2 O5 . . 109.8(6) ?
    O5' Cl2 O5 . . 36.4(9) ?
    O6' Cl2 O5 . . 142.9(7) ?
    O7' Cl2 O5 . . 97.5(8) ?
    O8' Cl2 O8 . . 65.3(8) ?
    O7 Cl2 O8 . . 107.6(6) ?
    O5' Cl2 O8 . . 101.9(11) ?
    O6' Cl2 O8 . . 50.0(7) ?
    O7' Cl2 O8 . . 150.1(8) ?
    O5 Cl2 O8 . . 111.6(6) ?
    O8' Cl2 O6 . . 68.1(8) ?
    O7 Cl2 O6 . . 108.5(6) ?
    O5' Cl2 O6 . . 142.2(11) ?
    O6' Cl2 O6 . . 106.9(7) ?
    O7' Cl2 O6 . . 50.9(8) ?
    O5 Cl2 O6 . . 109.9(5) ?
    O8 Cl2 O6 . . 109.5(6) ?
    N3 Cu1 N2 . . 166.5(2) ?
    N3 Cu1 N1 . . 88.76(17) ?
    N2 Cu1 N1 . . 93.53(17) ?
    N3 Cu1 N4 . . 91.99(15) ?
    N2 Cu1 N4 . . 89.94(15) ?
    N1 Cu1 N4 . . 161.9(2) ?
    H9B O9 H9A . . 111(3) ?
loop_
    _geom_torsion_atom_site_label_1
    _geom_torsion_atom_site_label_2
    _geom_torsion_atom_site_label_3
    _geom_torsion_atom_site_label_4
    _geom_torsion_site_symmetry_1
    _geom_torsion_site_symmetry_2
    _geom_torsion_site_symmetry_3
    _geom_torsion_site_symmetry_4
    _geom_torsion
    _geom_torsion_publ_flag
    N1 C1 C2 C3 . . . . 56.0(10) ?
    C1 C2 C3 N2 . . . . -53.1(10) ?
    N4 C4 C5 C6 . . . . 67.7(6) ?
    C4 C5 C6 N3 . . . . -66.7(6) ?
    C2 C1 N1 Cu1 . . . . -41.1(9) ?
    C2 C3 N2 Cu1 . . . . 35.8(8) ?
    C5 C6 N3 Cu1 . . . . 54.2(6) ?
    C5 C4 N4 Cu1 . . . . -55.5(5) ?
    C6 N3 Cu1 N2 . . . . 62.7(8) ?
    C6 N3 Cu1 N1 . . . . 162.7(4) ?
    C6 N3 Cu1 N4 . . . . -35.4(4) ?
    C3 N2 Cu1 N3 . . . . 79.8(9) ?
    C3 N2 Cu1 N1 . . . . -19.6(5) ?
    C3 N2 Cu1 N4 . . . . 178.1(5) ?
    C1 N1 Cu1 N3 . . . . -144.4(5) ?
    C1 N1 Cu1 N2 . . . . 22.4(5) ?
    C1 N1 Cu1 N4 . . . . 123.0(6) ?
    C4 N4 Cu1 N3 . . . . 36.2(4) ?
    C4 N4 Cu1 N2 . . . . -130.4(4) ?
    C4 N4 Cu1 N1 . . . . 128.3(6) ?
loop_
    _geom_hbond_atom_site_label_D
    _geom_hbond_atom_site_label_H
    _geom_hbond_atom_site_label_A
    _geom_hbond_site_symmetry_A
    _geom_hbond_distance_DH
    _geom_hbond_distance_HA
    _geom_hbond_distance_DA
    _geom_hbond_angle_DHA
    O9 H9B O3 2_655 0.90(2) 2.38(11) 2.917(9) 118(9)
    N1 H1C O1 . 0.90 2.22 3.040(7) 151
    N1 H1D O1 3_656 0.90 2.69 3.511(8) 151
    N1 H1D O9 . 0.90 2.41 2.927(8) 117
    N2 H2C O5 2 0.90 2.58 3.443(12) 162
    N2 H2C O8 2 0.90 2.42 3.183(10) 143
    N2 H2C O5' 2 0.90 2.39 3.23(3) 156
    N2 H2D O3 2 0.90 2.70 3.449(11) 141
    N3 H3C O6 1_655 0.90 2.15 3.014(9) 160
    N3 H3C O7' 1_655 0.90 2.36 3.246(17) 169
    N3 H3D O3 . 0.90 2.28 3.137(8) 160
    N4 H4C O2 2 0.90 2.35 3.127(6) 144
    N4 H4D O4 2_655 0.90 2.45 3.223(7) 145
    C4 H4A O5' 3 0.97 2.47 3.264(14) 139
    C5 H5B O4 2_655 0.97 2.63 3.368(7) 133
