# Supplementary material for: Crystal structure of trans-aqua­(perchlorato-κO)bis­(propane-1,3-di­amine-κ2 N,N′)copper(II) perchlorate
Source: Acta Crystallogr Sect E Struct Rep Online. 2014 Oct 31;70(Pt 11):438–40. doi: 10.1107/S1600536814023496 (PMC4257260; doi:10.1107/S1600536814023496)
Supplement: Supplementary file 2 [file e-70-00438-Isup2.hkl]

# 
# h,k,l, Fc-squared, Fo-squared, sigma(Fo-squared) and status flag 
# 
data_I
_shelx_title 'ASP_KA-MR1 in P21/c' 
_shelx_refln_list_code          4 
_shelx_F_calc_maximum      219.56 
_exptl_crystal_F_000       884.00 
_reflns_d_resolution_high  0.8409 
 
loop_ 
 _symmetry_equiv_pos_as_xyz 
 'x, y, z' 
 '-x, y+1/2, -z+1/2' 
 '-x, -y, -z' 
 'x, -y-1/2, z-1/2' 
 
_cell_length_a     7.8563 
_cell_length_b    14.2936 
_cell_length_c    14.8769 
_cell_angle_alpha  90.000 
_cell_angle_beta  100.022 
_cell_angle_gamma  90.000 
 
_shelx_F_squared_multiplier     1.000 
 
loop_ 
 _refln_index_h 
 _refln_index_k 
 _refln_index_l 
 _refln_F_squared_calc 
 _refln_F_squared_meas 
 _refln_F_squared_sigma 
 _refln_observed_status 
   2   0   0    48208.38    50449.68   1281.72 o 
   3   0   0      486.68      506.67     15.21 o 
   4   0   0     3313.00     3617.47     64.18 o 
   5   0   0     1290.71     1689.18    136.56 o 
   6   0   0     1676.99     1736.96     48.23 o 
   7   0   0     1281.55     1412.30     46.25 o 
   8   0   0      425.66      534.32     28.90 o 
   9   0   0      217.24      272.60     36.45 o 
   2   1   0    22998.23    26375.72    973.75 o 
   3   1   0     1407.88     1669.16     61.50 o 
   4   1   0     3607.25     3380.12     38.86 o 
   5   1   0     1680.49     1695.69     50.09 o 
   6   1   0      620.82      699.20     19.29 o 
   7   1   0       91.56      102.88     10.41 o 
   8   1   0        0.70        2.81      7.94 o 
   9   1   0       37.94       55.65     20.07 o 
   2   2   0    17384.74    17663.53    154.04 o 
   3   2   0      833.89      921.74     25.52 o 
   4   2   0      957.64     1068.43     23.33 o 
   5   2   0      915.25     1038.60     24.56 o 
   6   2   0      311.68      316.51     14.65 o 
   7   2   0        2.47       13.03      5.89 o 
   8   2   0       32.57       48.63      9.40 o 
   9   2   0       10.39       -5.10     14.75 o 
   2   3   0     4143.22     3998.59     63.49 o 
   3   3   0     6956.49     7372.31    116.67 o 
   4   3   0     4339.84     4318.03     83.65 o 
   5   3   0       90.07       82.54      7.22 o 
   6   3   0     2490.17     2411.67     41.96 o 
   7   3   0      675.36      800.72     30.41 o 
   8   3   0      601.06      594.97     27.81 o 
   9   3   0       91.40       94.47     23.75 o 
   0   4   0       42.65       76.15      6.75 o 
   1   4   0     6197.14     6404.30     74.40 o 
   2   4   0      548.93      495.04     16.38 o 
   3   4   0     4913.86     4196.50    365.32 o 
   4   4   0      862.96      901.05     29.72 o 
   5   4   0     2487.51     2408.33     57.24 o 
   6   4   0      580.01      532.46     23.98 o 
   7   4   0      129.70      125.18     13.53 o 
   8   4   0       12.45       45.43     10.24 o 
   1   5   0       32.65       29.38      3.68 o 
   2   5   0     1581.89     1375.61     41.37 o 
   3   5   0      346.36      296.42     22.18 o 
   4   5   0     3676.72     3711.76    107.69 o 
   5   5   0      175.31      137.68     14.51 o 
   6   5   0      445.22      476.41     23.02 o 
   7   5   0        4.82        7.38      6.69 o 
   8   5   0        5.63       -4.04      7.14 o 
   0   6   0     9056.35     8071.02    105.16 o 
   1   6   0       52.57       86.96      6.20 o 
   2   6   0    12808.55    11945.60    380.09 o 
   3   6   0     2796.29     2875.22    228.95 o 
   4   6   0      266.30      320.24     21.79 o 
   5   6   0     2052.05     1977.99     72.85 o 
   6   6   0      226.40      195.37     15.78 o 
   7   6   0      811.73      751.84     31.16 o 
   8   6   0      125.83      119.19     19.08 o 
   1   7   0      533.63      552.32     16.78 o 
   2   7   0      276.47      240.18     21.90 o 
   3   7   0      935.68     1004.41     35.84 o 
   4   7   0     1077.93     1018.63     60.23 o 
   5   7   0      686.17      720.94     36.23 o 
   6   7   0      141.52      154.43     14.29 o 
   7   7   0      164.63      164.79     21.19 o 
   8   7   0       63.81       47.95     14.28 o 
   0   8   0     1196.88     1046.38     34.12 o 
   1   8   0      721.44      742.06     17.57 o 
   2   8   0        9.41        9.71      3.35 o 
   3   8   0     2899.62     2937.46    105.86 o 
   4   8   0      552.72      494.36     38.08 o 
   5   8   0     1158.75     1094.79     45.52 o 
   6   8   0       18.20       13.50      9.77 o 
   7   8   0        9.30       14.99     11.43 o 
   8   8   0       43.21       29.36     16.69 o 
   1   9   0     6853.14     6462.03    209.78 o 
   2   9   0       45.81       54.82      6.22 o 
   3   9   0      999.19      911.12     37.77 o 
   4   9   0      335.82      268.41     19.60 o 
   5   9   0       45.48       17.80     10.70 o 
   6   9   0      788.75      692.11     75.24 o 
   7   9   0       98.75       61.29     15.24 o 
   0  10   0       16.69       14.80      5.63 o 
   1  10   0       23.45       40.07      6.24 o 
   2  10   0        4.84        3.46      4.25 o 
   3  10   0      669.94      698.72     20.34 o 
   4  10   0      677.36      617.15     28.85 o 
   5  10   0      156.77      129.36     12.93 o 
   6  10   0      402.02      434.24     45.20 o 
   7  10   0       99.16       89.12     36.80 o 
   1  11   0      286.80      332.09     31.02 o 
   2  11   0     1007.62     1148.88     42.30 o 
   3  11   0       68.66       86.73      8.56 o 
   4  11   0     1291.19     1188.99     48.56 o 
   5  11   0       13.18       22.54     12.26 o 
   6  11   0      170.62      133.38     20.01 o 
   7  11   0       42.63       38.99     14.97 o 
   0  12   0     2191.70     2276.01    175.23 o 
   1  12   0       95.61       92.14     10.50 o 
   2  12   0     1253.21     1303.24     27.71 o 
   3  12   0      114.83      120.51     18.84 o 
   4  12   0       88.68      105.33     26.62 o 
   5  12   0      404.01      376.45     30.92 o 
   6  12   0        2.96       33.33     15.13 o 
   1  13   0       51.42       40.31      7.60 o 
   2  13   0       63.27       79.51     10.45 o 
   3  13   0      234.13      245.43     23.68 o 
   4  13   0       82.38      114.54     22.89 o 
   5  13   0      311.48      306.81     28.50 o 
   0  14   0      150.88      203.69     19.08 o 
   1  14   0       25.13       24.06      8.09 o 
   2  14   0      112.74      157.55     25.69 o 
   3  14   0      472.16      510.86     33.93 o 
   4  14   0        0.57       13.38     17.11 o 
   5  14   0      118.85       89.89     16.72 o 
   1  15   0      499.36      496.62     21.74 o 
   2  15   0       66.43       52.83     13.01 o 
   3  15   0      267.09      267.38     25.71 o 
   4  15   0      151.10      175.50     22.57 o 
   0  16   0       50.02       43.24     19.58 o 
   1  16   0        0.06       -1.25      8.09 o 
   2  16   0       96.72       67.82     15.01 o 
   3  16   0       43.08       43.78     14.76 o 
  -9   1   1       20.01       55.83     32.42 o 
  -8   1   1      666.50      678.16     39.30 o 
  -7   1   1        6.25        8.54      5.61 o 
  -6   1   1      799.81      725.71     22.35 o 
  -5   1   1      166.08      153.89      8.50 o 
  -4   1   1      280.39      339.09     10.30 o 
  -3   1   1     4767.67     4222.68     39.07 o 
  -2   1   1     3256.36     3497.21     43.29 o 
   2   1   1      655.90      693.22     42.42 o 
   3   1   1      694.28      792.51     13.35 o 
   4   1   1      296.70      334.49     11.34 o 
   5   1   1      431.90      494.42     21.18 o 
   6   1   1      630.94      747.30     40.18 o 
   7   1   1      167.22      187.06     11.33 o 
   8   1   1      399.68      476.19     21.15 o 
   9   1   1        4.96        6.58     12.43 o 
  -9   2   1      223.90      236.92     32.28 o 
  -8   2   1        2.07       -2.38      7.78 o 
  -7   2   1      976.09     1049.44     28.14 o 
  -6   2   1      465.38      518.09     19.57 o 
  -5   2   1     2948.62     2706.31     36.44 o 
  -4   2   1     1843.93     1854.51     26.18 o 
  -3   2   1     3517.36     3419.52     60.14 o 
  -2   2   1      110.91       96.21      8.18 o 
   2   2   1      974.07     1007.46     20.38 o 
   3   2   1     2905.14     2731.35     39.57 o 
   4   2   1     2794.54     2643.13     62.64 o 
   5   2   1      353.48      398.56     14.78 o 
   6   2   1      251.24      311.78     17.83 o 
   7   2   1      612.68      692.14     23.63 o 
   8   2   1       22.06       35.59      9.16 o 
   9   2   1      212.46      223.26     37.42 o 
  -9   3   1        6.58       22.04     28.71 o 
  -8   3   1        6.59       15.66      8.13 o 
  -7   3   1        5.99       10.11      7.39 o 
  -6   3   1       67.71       50.15      6.52 o 
  -5   3   1      251.31      291.27     10.67 o 
  -4   3   1        6.27        6.21      3.28 o 
  -3   3   1     2658.97     2561.51     34.59 o 
  -2   3   1      363.64      401.73     14.64 o 
  -1   3   1      531.31      539.82     13.83 o 
   0   3   1     2872.75     3001.87     54.87 o 
   1   3   1     1536.88     1473.91     37.61 o 
   2   3   1     2352.30     2997.05     35.67 o 
   3   3   1     2324.50     2173.64     31.61 o 
   4   3   1      414.87      396.61     13.48 o 
   5   3   1       24.55       23.09      4.02 o 
   6   3   1      138.35      120.22      9.60 o 
   7   3   1        4.46        1.54      6.23 o 
   8   3   1        0.09        2.05      7.86 o 
  -9   4   1      233.90      204.61     22.29 o 
  -8   4   1        5.49        6.60      8.00 o 
  -7   4   1      569.61      467.08     23.94 o 
  -6   4   1      412.82      364.43     14.38 o 
  -5   4   1      121.62       96.72     25.06 o 
  -4   4   1     1176.52     1132.80     23.63 o 
  -3   4   1      795.52      968.27    114.17 o 
  -2   4   1    14444.48    13345.85    152.62 o 
  -1   4   1      333.07      303.20      7.08 o 
   0   4   1     2594.94     2597.66     86.59 o 
   1   4   1     4510.81     4276.82     56.47 o 
   2   4   1      971.45     1133.19     46.81 o 
   3   4   1      530.28      489.49     13.19 o 
   4   4   1      158.57      326.08     17.27 o 
   5   4   1      531.45      462.48     16.08 o 
   6   4   1      837.41      914.13     47.38 o 
   7   4   1      429.11      497.10     24.65 o 
   8   4   1       62.11       66.77     12.38 o 
  -8   5   1      229.33      226.51     20.15 o 
  -7   5   1       77.78       82.04     11.81 o 
  -6   5   1     1129.45     1097.28     38.37 o 
  -5   5   1      741.65      702.85     26.80 o 
  -4   5   1     3428.50     3489.42     48.05 o 
  -3   5   1     1191.37     1563.63     51.58 o 
  -2   5   1     1786.10     1792.33     35.17 o 
  -1   5   1     2711.41     2829.79     45.10 o 
   0   5   1       27.70       45.90      4.19 o 
   1   5   1      918.19      778.67     22.14 o 
   2   5   1     1518.94     1251.43     37.18 o 
   3   5   1     5866.61     5598.55     71.55 o 
   4   5   1      979.15     1038.04     32.61 o 
   5   5   1      820.91      877.42     21.90 o 
   6   5   1      342.27      354.79     23.40 o 
   7   5   1      152.56      140.77     19.31 o 
   8   5   1      260.97      258.71     26.01 o 
  -8   6   1       46.51       28.23      9.22 o 
  -7   6   1       65.65       64.38      9.70 o 
  -6   6   1      198.95      176.06     14.96 o 
  -5   6   1       99.19       84.28     14.53 o 
  -4   6   1      150.13      152.83     16.41 o 
  -3   6   1      175.49      139.97     17.93 o 
  -2   6   1     2646.40     2349.55     91.21 o 
  -1   6   1      731.96      689.01     22.99 o 
   0   6   1      152.62      150.56      5.87 o 
   1   6   1     1157.85     1180.00     22.08 o 
   2   6   1      928.88      950.48     30.31 o 
   3   6   1      142.38      147.54      7.12 o 
   4   6   1      405.20      388.85     16.26 o 
   5   6   1      559.82      476.30     16.12 o 
   6   6   1       41.25       60.97     10.15 o 
   7   6   1        4.11        0.93      6.12 o 
   8   6   1        1.71        3.98     13.62 o 
  -8   7   1      177.74      136.48     18.62 o 
  -7   7   1       14.31        3.44      6.88 o 
  -6   7   1       75.58       52.68      9.67 o 
  -5   7   1      542.10      565.57     32.12 o 
  -4   7   1       48.07       51.38     11.94 o 
  -3   7   1     2220.93     2333.56     73.80 o 
  -2   7   1      262.32      318.82     10.65 o 
  -1   7   1     3283.95     2949.75     58.31 o 
   0   7   1        7.43       10.48      2.42 o 
   1   7   1     1687.25     1901.46     27.29 o 
   2   7   1      700.59      662.69     18.67 o 
   3   7   1       27.01      177.79    120.77 o 
   4   7   1       47.10       63.63      6.17 o 
   5   7   1      683.97      689.57    125.96 o 
   6   7   1      154.88      148.00     20.81 o 
   7   7   1      153.63      122.51     15.17 o 
   8   7   1      271.88      293.43     29.36 o 
  -8   8   1        0.26       -8.35     11.34 o 
  -7   8   1      420.75      443.17     38.08 o 
  -6   8   1       24.02       11.72     13.02 o 
  -5   8   1     1482.60     1619.89    105.41 o 
  -4   8   1       74.06       97.02     23.93 o 
  -3   8   1     1535.68     1324.19     23.44 o 
  -2   8   1      993.65     1090.46     21.83 o 
  -1   8   1       30.99       23.41      3.28 o 
   0   8   1     2175.30     2254.32     38.45 o 
   1   8   1       30.84       39.68      4.69 o 
   2   8   1     2006.05     1843.18     52.88 o 
   3   8   1      790.43      778.79     23.36 o 
   4   8   1     1680.13     1674.53     52.35 o 
   5   8   1      236.82      290.49     49.84 o 
   6   8   1      174.46      182.71     21.90 o 
   7   8   1      295.18      340.02     30.76 o 
   8   8   1        2.93       14.40     11.58 o 
  -7   9   1       60.45       26.06     26.71 o 
  -6   9   1      111.08      106.77     16.41 o 
  -5   9   1       43.56       21.58     11.25 o 
  -4   9   1      178.74      175.40     11.86 o 
  -3   9   1      358.93      412.87     23.59 o 
  -2   9   1       57.37       78.27      7.96 o 
  -1   9   1      583.06      519.50     18.37 o 
   0   9   1      156.32      136.89      7.15 o 
   1   9   1      136.92      148.63     11.65 o 
   2   9   1        3.41        8.13      4.52 o 
   3   9   1       27.99       17.71      5.99 o 
   4   9   1      666.42      660.32     23.90 o 
   5   9   1       45.00       38.21     12.81 o 
   6   9   1      110.03      113.22     18.88 o 
   7   9   1        0.50        4.46     13.84 o 
  -7  10   1      172.70      136.51     21.27 o 
  -6  10   1        0.75       -4.77     12.07 o 
  -5  10   1       34.32       21.66     14.47 o 
  -4  10   1      504.18      577.99     20.33 o 
  -3  10   1       48.76       50.96      4.87 o 
  -2  10   1     1055.03     1066.28     35.73 o 
  -1  10   1      321.68      332.73     19.16 o 
   0  10   1     2184.31     1866.15     46.67 o 
   1  10   1      184.28      203.52     11.58 o 
   2  10   1        3.44       13.22      5.82 o 
   3  10   1      192.57      225.60     13.41 o 
   4  10   1       14.40       25.46     15.81 o 
   5  10   1      185.80      182.48     14.74 o 
   6  10   1        8.53        3.02     18.98 o 
   7  10   1      301.31      278.32     29.46 o 
  -7  11   1        8.83       12.44     12.10 o 
  -6  11   1      723.12      891.39     47.44 o 
  -5  11   1       70.35       84.50     16.34 o 
  -4  11   1     1696.33     1796.01     59.75 o 
  -3  11   1       66.90       65.30      8.29 o 
  -2  11   1      537.99      489.58     19.59 o 
  -1  11   1      569.05      577.34     26.91 o 
   0  11   1      147.88      133.99      9.26 o 
   1  11   1     1810.88     1813.78     38.44 o 
   2  11   1     1385.71     1373.25     55.27 o 
   3  11   1     1591.56     1590.97     36.86 o 
   4  11   1      287.04      359.02     18.18 o 
   5  11   1      511.89      565.81     36.17 o 
   6  11   1      273.09      274.65     27.23 o 
  -6  12   1       30.24       24.22     13.86 o 
  -5  12   1        1.04        3.96     11.36 o 
  -4  12   1      130.23      158.42     20.56 o 
  -3  12   1       12.43       10.66     11.28 o 
  -2  12   1      769.02      842.48     40.70 o 
  -1  12   1      204.09      222.79     17.85 o 
   0  12   1     1037.90     1236.15     34.23 o 
   1  12   1       14.94       12.14      5.53 o 
   2  12   1       19.03       17.29      9.65 o 
   3  12   1       95.87      107.41     10.21 o 
   4  12   1       11.45        8.52     13.28 o 
   5  12   1      138.62      156.11     21.55 o 
   6  12   1        6.76       -3.21     10.67 o 
  -5  13   1       17.18       38.27     13.97 o 
  -4  13   1        6.54       13.01     11.33 o 
  -3  13   1      652.13      621.36     35.83 o 
  -2  13   1       22.16       18.12      6.86 o 
  -1  13   1     1104.15     1083.37     34.35 o 
   0  13   1      113.16      114.19     16.08 o 
   1  13   1      209.55      198.51     13.60 o 
   2  13   1       16.48       12.95     15.23 o 
   3  13   1        6.26       41.76     12.84 o 
   4  13   1      235.09      240.93     25.00 o 
   5  13   1        0.29       20.90     15.77 o 
  -5  14   1      608.22      683.01     42.83 o 
  -4  14   1       81.66      104.35     18.68 o 
  -3  14   1      599.83      570.36     36.06 o 
  -2  14   1      228.56      241.68     22.89 o 
  -1  14   1        1.58        1.04      6.77 o 
   0  14   1      793.13      855.76     27.43 o 
   1  14   1      684.12      688.77     28.45 o 
   2  14   1     1342.63     1375.44     52.70 o 
   3  14   1      463.51      517.12     33.57 o 
   4  14   1      618.31      639.43     39.31 o 
   5  14   1      182.18      227.46     26.02 o 
  -4  15   1       10.12       27.85     14.41 o 
  -3  15   1      236.51      265.06     27.01 o 
  -2  15   1       59.51       54.38     28.74 o 
  -1  15   1      514.58      513.59     23.24 o 
   0  15   1      130.82      121.03     11.05 o 
   1  15   1      167.50      206.90     16.39 o 
   2  15   1        5.61       10.42     10.23 o 
   3  15   1        0.31       14.25     10.41 o 
   4  15   1       34.73       47.17     30.59 o 
  -3  16   1       16.47       25.65     26.98 o 
  -2  16   1      350.59      309.34     26.81 o 
  -1  16   1       22.34       -1.09      8.33 o 
   0  16   1      248.04      269.98     16.95 o 
   1  16   1       13.33        1.26      7.59 o 
   2  16   1       43.36       59.24     13.99 o 
  -9   0   2       57.23       39.08     19.95 o 
  -8   0   2      685.88      841.30     31.26 o 
  -7   0   2      239.29      186.48     15.82 o 
  -6   0   2        7.99       11.19     15.14 o 
  -5   0   2     1970.46     2077.68     45.88 o 
  -4   0   2     6289.08     6265.70    143.32 o 
  -3   0   2     2271.48     2243.56    221.57 o 
  -2   0   2    16386.55    18718.32    265.85 o 
   2   0   2     1286.67     1501.22     34.01 o 
   3   0   2     3657.76     3445.80     53.26 o 
   4   0   2     2928.47     3060.43    121.12 o 
   5   0   2     5006.10     4974.28     89.68 o 
   6   0   2      264.62      258.65     19.95 o 
   7   0   2     1266.64     1348.30     47.77 o 
   8   0   2       12.75       15.21      8.45 o 
  -9   1   2        1.58       20.94     38.09 o 
  -8   1   2      476.58      523.81     27.44 o 
  -7   1   2       61.33       81.54      7.04 o 
  -6   1   2     2406.86     2687.85     37.82 o 
  -5   1   2        6.91       18.48      4.68 o 
  -4   1   2     3850.91     3649.23     66.43 o 
  -3   1   2      107.52      185.57      7.17 o 
  -2   1   2     2594.66     2532.79     56.81 o 
  -1   1   2     3935.47     3942.64     62.48 o 
   1   1   2    23072.21    25155.29    656.32 o 
   2   1   2     3450.16     3257.83     46.60 o 
   3   1   2     1343.06     1228.85     17.80 o 
   4   1   2        9.58       18.96      5.20 o 
   5   1   2      175.57      170.46     11.12 o 
   6   1   2       34.25       64.98     10.58 o 
   7   1   2      352.70      360.47     15.75 o 
   8   1   2       83.90       73.93     15.57 o 
  -9   2   2       43.14       21.20     14.36 o 
  -8   2   2       27.27       25.48      7.72 o 
  -7   2   2     1167.39     1183.44     29.55 o 
  -6   2   2      873.30      823.13     22.83 o 
  -5   2   2     2375.90     2164.36     34.95 o 
  -4   2   2      470.77      512.11     15.08 o 
  -3   2   2      824.18     1012.92     22.99 o 
  -2   2   2      131.89       99.89     12.13 o 
  -1   2   2     4373.64     5327.26     84.05 o 
   1   2   2     6496.08     7140.07    116.70 o 
   2   2   2    14949.26    15820.36    115.38 o 
   3   2   2      283.78      226.91      8.83 o 
   4   2   2      967.31      928.58     17.48 o 
   5   2   2       88.84      119.79     12.55 o 
   6   2   2      133.65       99.03      9.53 o 
   7   2   2       28.26       60.07      8.21 o 
   8   2   2      138.87      130.84     14.13 o 
  -9   3   2      298.53      306.16     27.79 o 
  -8   3   2       39.34       26.27     10.43 o 
  -7   3   2      130.81      127.41     12.79 o 
  -6   3   2      955.68      867.07     22.97 o 
  -5   3   2     1152.92     1163.18     21.30 o 
  -4   3   2     4326.96     4270.54     59.55 o 
  -3   3   2    11836.89    12289.63    172.69 o 
  -2   3   2    22512.57    21528.53    226.37 o 
  -1   3   2    17145.88    18246.91    133.45 o 
   0   3   2    12039.48    12409.94    292.30 o 
   1   3   2     1572.31     1641.85    213.27 o 
   2   3   2       60.28       45.87      3.88 o 
   3   3   2     2270.76     2113.22     33.92 o 
   4   3   2     4885.58     4354.68     53.30 o 
   5   3   2      204.23      190.40     11.01 o 
   6   3   2     3250.53     3258.45     61.67 o 
   7   3   2       60.93       62.60      9.76 o 
   8   3   2      272.63      296.86     26.73 o 
  -9   4   2       77.54      103.39     26.52 o 
  -8   4   2       11.36       29.69      8.29 o 
  -7   4   2      932.11     1043.61     35.53 o 
  -6   4   2        0.10        7.07      4.19 o 
  -5   4   2     1866.67     1829.51     35.71 o 
  -4   4   2      782.74      929.61     32.56 o 
  -3   4   2     1628.63     1655.88     52.49 o 
  -2   4   2     2939.39     3536.16     67.74 o 
  -1   4   2     1506.63     1784.58     24.48 o 
   0   4   2     2755.94     2950.78     37.62 o 
   1   4   2     2092.43     2171.65     40.41 o 
   2   4   2     1918.14     1846.09     76.31 o 
   3   4   2      167.83      179.32     11.08 o 
   4   4   2     1339.55     1258.98     27.40 o 
   5   4   2       19.47       25.84      5.37 o 
   6   4   2        8.48        7.54      6.61 o 
   7   4   2       44.33       48.15      9.57 o 
   8   4   2       49.26       52.06     13.57 o 
  -8   5   2       56.77       36.43      9.47 o 
  -7   5   2      162.32      155.73     15.03 o 
  -6   5   2     1269.14     1230.49     46.04 o 
  -5   5   2      441.59      426.61     17.48 o 
  -4   5   2     2987.30     2634.35     54.50 o 
  -3   5   2      157.16      147.72     17.32 o 
  -2   5   2     5299.89     5461.54    203.86 o 
  -1   5   2      855.75      803.09     20.35 o 
   0   5   2       61.37       37.18      3.21 o 
   1   5   2     1230.92     1252.95     23.79 o 
   2   5   2      624.90      499.42     28.88 o 
   3   5   2     1406.78     1355.99     25.02 o 
   4   5   2     1014.40     1178.44     61.56 o 
   5   5   2        0.21       -0.15      4.17 o 
   6   5   2       46.01       46.51      8.81 o 
   7   5   2      188.15      187.01     22.16 o 
   8   5   2       69.71       95.26     18.85 o 
  -8   6   2      252.89      209.40     18.37 o 
  -7   6   2       71.49       53.73      9.44 o 
  -6   6   2        0.96       -2.70      6.58 o 
  -5   6   2     1314.73     1340.69     37.11 o 
  -4   6   2     1342.65     1447.93    179.50 o 
  -3   6   2     6299.42     6243.70    132.36 o 
  -2   6   2    10368.33     9266.22    179.80 o 
  -1   6   2     6148.07     5480.27     73.41 o 
   0   6   2     4458.33     4199.69     41.29 o 
   1   6   2      614.54      506.43     15.01 o 
   2   6   2     2884.96     2638.22     40.04 o 
   3   6   2     1102.41      939.49     23.83 o 
   4   6   2      578.36      536.32     21.03 o 
   5   6   2     3428.59     3214.51     72.75 o 
   6   6   2      181.39      141.78     13.39 o 
   7   6   2      654.31      642.27     39.85 o 
   8   6   2        2.02       -0.08     11.57 o 
  -8   7   2      341.04      342.83     23.38 o 
  -7   7   2       26.09       21.52      7.80 o 
  -6   7   2      842.97      883.60     57.91 o 
  -5   7   2       44.55       49.35     13.04 o 
  -4   7   2      136.94      125.34     19.23 o 
  -3   7   2       66.49      108.97     17.68 o 
  -2   7   2        0.90       -2.36      7.80 o 
  -1   7   2     3690.20     3638.60     97.58 o 
   0   7   2     1229.86     1068.75     16.28 o 
   1   7   2     3458.17     3227.54     57.12 o 
   2   7   2      112.95      131.34      7.39 o 
   3   7   2     3487.62     3269.60     51.40 o 
   4   7   2       26.91       40.51      7.97 o 
   5   7   2      227.18      231.22     21.71 o 
   6   7   2       17.22       34.28     12.79 o 
   7   7   2        8.11       13.92     11.06 o 
   8   7   2      104.99       94.03     17.84 o 
  -8   8   2       70.76       76.14     17.03 o 
  -7   8   2      135.15      143.49     20.26 o 
  -6   8   2      463.37      423.45     30.30 o 
  -5   8   2      912.81      956.23     41.84 o 
  -4   8   2      283.75      259.57     26.95 o 
  -3   8   2      338.00      276.64     33.37 o 
  -2   8   2       16.05       18.95      4.79 o 
  -1   8   2       15.50       12.43      6.07 o 
   0   8   2     2208.80     2166.33     29.31 o 
   1   8   2      382.87      355.10     11.71 o 
   2   8   2     1579.22     1445.84     30.94 o 
   3   8   2      489.07      477.86     19.22 o 
   4   8   2      367.08      321.00     14.56 o 
   5   8   2       57.91       91.97     28.91 o 
   6   8   2      140.01      160.52     20.81 o 
   7   8   2       57.62       38.66     24.28 o 
  -7   9   2       74.08       37.20     14.30 o 
  -6   9   2      253.87      284.69     26.55 o 
  -5   9   2      266.96      329.86     27.43 o 
  -4   9   2     1639.06     1557.95     58.41 o 
  -3   9   2     1912.69     1748.91     26.71 o 
  -2   9   2     2509.02     2417.66     64.85 o 
  -1   9   2     3336.67     3571.25     80.97 o 
   0   9   2     1580.82     1599.70     33.05 o 
   1   9   2     2621.10     2679.81     41.74 o 
   2   9   2      179.84      205.41     12.09 o 
   3   9   2      439.92      420.87     17.95 o 
   4   9   2     1158.79     1164.02     36.00 o 
   5   9   2      376.03      343.62     27.58 o 
   6   9   2      757.00      683.75     41.16 o 
   7   9   2       14.94        1.57     12.08 o 
  -7  10   2      367.36      363.23     47.10 o 
  -6  10   2       35.78       17.84     10.72 o 
  -5  10   2      371.91      366.36     28.07 o 
  -4  10   2       30.74       78.89     22.05 o 
  -3  10   2        4.46        2.70      2.87 o 
  -2  10   2       31.17       28.46     22.29 o 
  -1  10   2       41.63       45.91      8.54 o 
   0  10   2     1346.62     1179.03     24.81 o 
   1  10   2        0.39       -7.86      5.24 o 
   2  10   2     1527.12     1610.91     43.96 o 
   3  10   2       68.21       63.99      8.47 o 
   4  10   2      614.36      615.33     24.60 o 
   5  10   2       72.53       59.94     11.13 o 
   6  10   2      162.73      177.41     26.08 o 
   7  10   2      101.96       90.37     18.95 o 
  -7  11   2       54.13       46.52     22.23 o 
  -6  11   2      256.28      251.25     26.34 o 
  -5  11   2      231.68      199.61     22.69 o 
  -4  11   2      293.00      326.02     26.47 o 
  -3  11   2        4.25       16.09      5.11 o 
  -2  11   2        0.33        1.76     13.63 o 
  -1  11   2      612.84      628.33     30.34 o 
   0  11   2       20.67       25.86      4.88 o 
   1  11   2     1311.55     1413.86     37.71 o 
   2  11   2       65.27       78.05      9.24 o 
   3  11   2      402.24      440.13     19.78 o 
   4  11   2       14.71        5.17      5.89 o 
   5  11   2       82.81       73.68     10.79 o 
   6  11   2       38.79       41.53     23.17 o 
  -6  12   2        6.12       -5.30     11.11 o 
  -5  12   2      377.72      390.22     31.29 o 
  -4  12   2      551.83      587.58     36.11 o 
  -3  12   2      706.66      849.19     53.09 o 
  -2  12   2      742.47      836.04     31.67 o 
  -1  12   2      265.13      221.18     17.52 o 
   0  12   2      720.80      815.09     25.83 o 
   1  12   2       11.82        2.95      7.87 o 
   2  12   2      314.07      348.40     17.25 o 
   3  12   2      559.02      581.58     23.14 o 
   4  12   2      185.95      211.94     22.36 o 
   5  12   2      623.01      651.01     61.01 o 
   6  12   2       69.05      105.67     20.47 o 
  -6  13   2      154.02      137.88     21.43 o 
  -5  13   2       13.89        7.97     14.39 o 
  -4  13   2       28.00       21.71     11.67 o 
  -3  13   2       23.13       36.96     11.88 o 
  -2  13   2       35.94       29.11      8.37 o 
  -1  13   2       22.66       -4.10      7.65 o 
   0  13   2        6.03        0.74      6.80 o 
   1  13   2      292.13      238.12     17.05 o 
   2  13   2       40.92       24.32      5.96 o 
   3  13   2      463.16      515.39     32.35 o 
   4  13   2       13.75       26.93     17.43 o 
   5  13   2      338.17      388.92     31.76 o 
  -5  14   2       76.96       64.37     16.35 o 
  -4  14   2       46.49       30.69     15.78 o 
  -3  14   2       53.00       62.06     16.35 o 
  -2  14   2       43.89       34.48     11.43 o 
  -1  14   2       13.78       -1.38      9.36 o 
   0  14   2       45.00       47.06      8.95 o 
   1  14   2      118.25      101.57     19.74 o 
   2  14   2      127.47      153.76     23.21 o 
   3  14   2      200.63      209.25     22.57 o 
   4  14   2        1.65        7.74      9.50 o 
  -4  15   2      182.38      210.90     23.95 o 
  -3  15   2      247.08      255.97     25.41 o 
  -2  15   2       61.78       61.98     19.68 o 
  -1  15   2      276.15      321.89     17.40 o 
   0  15   2        8.49        5.07      8.30 o 
   1  15   2      158.89      175.12     19.36 o 
   2  15   2       47.96       58.31     13.96 o 
   3  15   2      146.33      146.22     20.46 o 
   4  15   2      224.54      207.30     25.16 o 
  -3  16   2        3.98       21.85     13.97 o 
  -2  16   2      120.10      131.01     23.28 o 
  -1  16   2        3.73       -2.86      7.83 o 
   0  16   2       60.70       59.84      9.06 o 
   1  16   2        1.95       -5.03      9.89 o 
   2  16   2      151.94      154.23     20.21 o 
  -9   1   3        2.27       17.26     21.88 o 
  -8   1   3      724.46      710.36     41.88 o 
  -7   1   3      123.57      163.42     10.92 o 
  -6   1   3     1170.17     1100.64     25.75 o 
  -5   1   3      556.58      557.68     15.01 o 
  -4   1   3     3273.85     3165.03     41.73 o 
  -3   1   3      726.31      591.52     27.54 o 
  -2   1   3      823.78      915.45     15.41 o 
  -1   1   3     3505.27     4094.96     39.32 o 
   0   1   3       22.65       26.33      3.22 o 
   1   1   3     3115.10     3166.37     35.43 o 
   2   1   3      281.89      215.23      8.08 o 
   3   1   3      400.30      478.31     13.54 o 
   4   1   3       47.10       43.99      6.14 o 
   5   1   3     1045.08     1028.28     26.86 o 
   6   1   3      557.57      555.51     21.38 o 
   7   1   3      167.03      213.21     12.77 o 
   8   1   3      353.78      338.40     21.75 o 
  -9   2   3      273.03      352.85     67.58 o 
  -8   2   3        3.80        1.53      8.53 o 
  -7   2   3      949.22      907.07     25.30 o 
  -6   2   3      349.05      358.83     14.81 o 
  -5   2   3      708.32      606.04     19.62 o 
  -4   2   3     1889.87     1887.01     88.34 o 
  -3   2   3       30.43       14.31      2.97 o 
  -2   2   3     2698.37     2770.59     33.47 o 
  -1   2   3     1032.79     1061.36     15.86 o 
   0   2   3      308.07      366.67     11.60 o 
   1   2   3     1391.78     1724.73     25.92 o 
   2   2   3      666.36      650.20     24.74 o 
   3   2   3       19.17       15.58      4.58 o 
   4   2   3      462.30      435.48     13.57 o 
   5   2   3      115.89      134.17      8.87 o 
   6   2   3      718.53      842.21     22.74 o 
   7   2   3      513.96      571.61     22.20 o 
   8   2   3       50.68       53.97     13.78 o 
  -9   3   3        6.66        4.75     10.10 o 
  -8   3   3       27.95       27.45      8.68 o 
  -7   3   3       89.77       69.28     11.39 o 
  -6   3   3        7.01        6.12      5.88 o 
  -5   3   3      521.91      517.69     15.66 o 
  -4   3   3      382.08      405.98     11.02 o 
  -3   3   3       94.73       86.88     12.79 o 
  -2   3   3      677.60      764.48     16.58 o 
  -1   3   3      828.98      801.29     15.86 o 
   0   3   3      531.09      513.14     13.05 o 
   1   3   3     1094.89     1088.71     20.02 o 
   2   3   3     5812.81     6234.32     70.79 o 
   3   3   3      627.77      594.66     29.70 o 
   4   3   3       19.05        6.26      3.63 o 
   5   3   3      324.22      257.39     15.51 o 
   6   3   3        0.86        5.89      6.42 o 
   7   3   3        0.77        5.27      7.44 o 
   8   3   3       19.21        6.17     12.10 o 
  -9   4   3      138.59      142.06     20.19 o 
  -8   4   3       15.79       36.37      9.53 o 
  -7   4   3      330.96      289.76     18.69 o 
  -6   4   3      809.89      890.01     26.82 o 
  -5   4   3      726.94      612.80     24.76 o 
  -4   4   3     1576.90     1627.19     34.64 o 
  -3   4   3     3933.61     3981.00    172.16 o 
  -2   4   3     1004.70     1051.74     24.15 o 
  -1   4   3     3517.08     3288.89     39.64 o 
   0   4   3      101.57      140.03     15.85 o 
   1   4   3      969.34     1035.50     20.50 o 
   2   4   3      684.01      763.44     23.21 o 
   3   4   3      258.34      212.94     11.25 o 
   4   4   3     1928.02     1806.95     31.04 o 
   5   4   3      293.35      271.47     15.60 o 
   6   4   3      586.02      596.14     24.96 o 
   7   4   3      205.50      256.26     25.88 o 
   8   4   3       70.64      113.99     18.96 o 
  -8   5   3      415.12      463.86     25.81 o 
  -7   5   3        5.89        6.09      7.56 o 
  -6   5   3      760.41      784.76     30.27 o 
  -5   5   3       37.90       21.03      5.36 o 
  -4   5   3      106.44       70.18      9.66 o 
  -3   5   3     2088.43     2339.94    235.18 o 
  -2   5   3      150.41      173.02      8.95 o 
  -1   5   3      567.11      692.65     16.05 o 
   0   5   3      883.26      915.29     22.73 o 
   1   5   3     5752.71     5090.50     51.09 o 
   2   5   3      307.41      282.53     11.24 o 
   3   5   3     3833.00     3504.99     63.89 o 
   4   5   3      226.14      297.10     11.19 o 
   5   5   3      926.36      828.08     22.26 o 
   6   5   3      257.68      247.41     16.37 o 
   7   5   3      247.63      258.12     39.22 o 
   8   5   3      251.46      270.49     27.25 o 
  -8   6   3       22.83       20.05      8.25 o 
  -7   6   3        0.09       -0.19     10.90 o 
  -6   6   3      172.27      134.83     13.82 o 
  -5   6   3      278.47      254.15     13.41 o 
  -4   6   3        3.26        4.13      6.74 o 
  -3   6   3      402.40      379.62     27.15 o 
  -2   6   3      407.94      412.80     30.95 o 
  -1   6   3       21.42       72.13     26.54 o 
   0   6   3     2208.06     2167.38     26.82 o 
   1   6   3      142.46      160.74      9.19 o 
   2   6   3      704.72      705.95     19.68 o 
   3   6   3      578.36      532.12     33.78 o 
   4   6   3      505.34      455.91     18.45 o 
   5   6   3      286.88      226.43     15.20 o 
   6   6   3        0.43        6.52      6.11 o 
   7   6   3        0.71       -4.16     11.19 o 
   8   6   3        0.23       -5.21      9.90 o 
  -8   7   3      115.30      102.07     14.84 o 
  -7   7   3        4.87       -2.07      8.14 o 
  -6   7   3      113.28       88.92     12.97 o 
  -5   7   3      757.04      785.26     48.63 o 
  -4   7   3      424.06      420.15     33.06 o 
  -3   7   3      293.16      217.01     32.67 o 
  -2   7   3      324.26      320.16     13.64 o 
  -1   7   3     1219.39     1337.29     49.16 o 
   0   7   3     1830.23     1781.99     24.86 o 
   1   7   3      649.91      779.91     20.57 o 
   2   7   3      356.40      281.60     26.32 o 
   3   7   3     1202.53     1133.19     23.20 o 
   4   7   3      280.74      316.62     15.49 o 
   5   7   3     1138.95      994.98     36.80 o 
   6   7   3      144.42      128.47     22.17 o 
   7   7   3      259.90      235.26     26.47 o 
  -8   8   3       54.61       65.60     16.66 o 
  -7   8   3      596.58      647.00     39.74 o 
  -6   8   3       31.90       43.17     13.53 o 
  -5   8   3      647.46      780.51     48.92 o 
  -4   8   3        3.21       29.03     13.13 o 
  -3   8   3       27.28       18.08      4.53 o 
  -2   8   3      795.70      832.73     24.40 o 
  -1   8   3       54.69       39.44      7.17 o 
   0   8   3     4740.39     4425.66     84.21 o 
   1   8   3        5.41        8.03      4.05 o 
   2   8   3     6011.31     5762.43     96.79 o 
   3   8   3        5.53        7.32      5.42 o 
   4   8   3     1298.98     1218.80     25.59 o 
   5   8   3      170.66      196.35     20.55 o 
   6   8   3      151.93       89.20     17.06 o 
   7   8   3      307.94      252.69     27.32 o 
  -7   9   3        0.46      -12.48     18.30 o 
  -6   9   3       54.91       39.24     13.66 o 
  -5   9   3       11.86       29.45     16.83 o 
  -4   9   3     1336.73     1173.80    114.60 o 
  -3   9   3       45.64       48.99     14.86 o 
  -2   9   3     2054.54     2014.69     43.52 o 
  -1   9   3      909.63      851.96     23.75 o 
   0   9   3      488.94      490.34     12.96 o 
   1   9   3      389.01      430.15     13.62 o 
   2   9   3       91.18       71.77      8.48 o 
   3   9   3      575.28      654.84     23.45 o 
   4   9   3      673.53      635.55     25.31 o 
   5   9   3       19.85       13.45     10.96 o 
   6   9   3       37.21       26.88     13.29 o 
   7   9   3        1.93      -15.74     12.99 o 
  -7  10   3       71.87       77.74     18.06 o 
  -6  10   3       84.92       77.49     17.23 o 
  -5  10   3      230.50      238.52     28.80 o 
  -4  10   3      506.87      516.39     40.58 o 
  -3  10   3      421.15      501.59     17.11 o 
  -2  10   3      119.09      122.26     11.24 o 
  -1  10   3      236.72      256.31     13.57 o 
   0  10   3      226.68      230.57      9.49 o 
   1  10   3        6.89       -9.17      8.69 o 
   2  10   3      312.01      311.90     17.09 o 
   3  10   3      111.20       98.35     10.12 o 
   4  10   3      624.56      620.85     24.93 o 
   5  10   3       42.82       52.55      9.69 o 
   6  10   3      237.30      184.05     14.98 o 
  -7  11   3       64.67      108.60     20.59 o 
  -6  11   3      523.90      523.08     35.57 o 
  -5  11   3        3.06       22.62     13.53 o 
  -4  11   3      387.26      433.28     38.55 o 
  -3  11   3      361.66      378.45     18.18 o 
  -2  11   3      163.23      182.57     13.99 o 
  -1  11   3     2253.37     2320.56     55.66 o 
   0  11   3      424.33      437.83     13.75 o 
   1  11   3     3469.91     3432.40     76.80 o 
   2  11   3       74.05       75.38      9.23 o 
   3  11   3      720.04      752.73     26.51 o 
   4  11   3       25.83       24.82      6.59 o 
   5  11   3      144.10      146.73     14.53 o 
   6  11   3      377.20      428.99     53.71 o 
  -6  12   3        3.82        2.10     10.84 o 
  -5  12   3      274.58      271.04     26.19 o 
  -4  12   3       42.68       42.56     17.12 o 
  -3  12   3     1241.81     1290.17     66.62 o 
  -2  12   3        1.23        1.01      6.67 o 
  -1  12   3      845.93      893.31     34.87 o 
   0  12   3       74.26       88.11      9.61 o 
   1  12   3       83.96       79.35      9.01 o 
   2  12   3      339.04      405.59     23.59 o 
   3  12   3      693.75      637.79     25.09 o 
   4  12   3      222.73      237.96     16.46 o 
   5  12   3      118.46      136.51     23.95 o 
   6  12   3       81.64       79.44     30.20 o 
  -5  13   3      139.83      146.39     21.48 o 
  -4  13   3      337.10      402.05     34.11 o 
  -3  13   3      119.67      135.03     23.69 o 
  -2  13   3      386.11      468.38     24.57 o 
  -1  13   3        1.64       -5.05      6.05 o 
   0  13   3       12.94       -5.20      6.06 o 
   1  13   3       16.81       17.23      5.64 o 
   2  13   3      108.35       93.38     13.16 o 
   3  13   3      174.51      165.77     13.57 o 
   4  13   3      173.54      155.41     19.97 o 
   5  13   3      152.49      132.71     21.12 o 
  -5  14   3      224.80      249.34     26.21 o 
  -4  14   3       16.13       13.56     11.72 o 
  -3  14   3      141.02      171.19     29.00 o 
  -2  14   3      684.86      604.00     47.25 o 
  -1  14   3       90.03       90.28     10.61 o 
   0  14   3     1418.06     1550.32     35.27 o 
   1  14   3       43.52       40.06      7.52 o 
   2  14   3      649.58      712.81     42.90 o 
   3  14   3        1.38       17.70      9.85 o 
   4  14   3      186.13      211.66     23.84 o 
  -4  15   3      204.96      173.64     23.21 o 
  -3  15   3       56.61       85.45     23.27 o 
  -2  15   3      293.48      284.60     33.89 o 
  -1  15   3       41.93       49.80      8.52 o 
   0  15   3       16.92        1.40      8.68 o 
   1  15   3      122.27      128.23     26.05 o 
   2  15   3       77.31       35.43     13.31 o 
   3  15   3      123.45      131.74     19.14 o 
  -2  16   3       18.67       -6.09     11.77 o 
  -1  16   3       75.30       87.45     14.33 o 
   0  16   3        1.25        1.32      9.60 o 
   1  16   3       17.20        3.40      9.45 o 
   2  16   3       23.91       29.03     12.83 o 
  -9   0   4        9.26       16.89     18.43 o 
  -8   0   4       20.71       31.29     20.44 o 
  -7   0   4     1744.06     1786.44     39.72 o 
  -6   0   4        9.10        9.27      5.12 o 
  -5   0   4     9221.50     9455.85    123.82 o 
  -4   0   4      341.59      345.86     15.71 o 
  -3   0   4    12525.93    11175.63    132.50 o 
  -2   0   4      206.07      232.27      7.84 o 
  -1   0   4     1081.59     1095.12     16.07 o 
   0   0   4    16045.89    14290.99    356.80 o 
   1   0   4     4259.19     4111.82     64.53 o 
   2   0   4    13675.17    13255.87    164.64 o 
   3   0   4     4672.50     4041.62     73.30 o 
   4   0   4     3406.37     3503.95     79.77 o 
   5   0   4      647.03      586.83     29.81 o 
   6   0   4      170.83      188.43     18.77 o 
   7   0   4      285.97      253.99     22.41 o 
   8   0   4       97.74       77.60     14.64 o 
  -9   1   4       94.38      113.04     21.02 o 
  -8   1   4       26.49       16.21      9.61 o 
  -7   1   4      647.79      708.08     21.62 o 
  -6   1   4        3.61        4.55      5.12 o 
  -5   1   4        6.35       11.52      6.42 o 
  -4   1   4      411.20      421.58     31.03 o 
  -3   1   4      144.29      144.77      6.08 o 
  -2   1   4     1209.22     1170.65     12.86 o 
  -1   1   4    17132.46    17730.23    105.83 o 
   0   1   4    12197.44    11950.57     76.31 o 
   1   1   4     1292.74     1546.11     28.63 o 
   2   1   4      394.21      373.45     17.16 o 
   3   1   4      556.75      739.66     20.04 o 
   4   1   4      212.89      193.09     11.46 o 
   5   1   4        1.34        6.08      6.24 o 
   6   1   4     1217.72     1260.55     32.91 o 
   7   1   4       16.08       17.92      6.65 o 
   8   1   4      179.62      157.62     16.31 o 
  -9   2   4       43.45       57.57     29.21 o 
  -8   2   4      464.10      479.57     31.10 o 
  -7   2   4       40.86       45.72      6.23 o 
  -6   2   4      742.11      758.11     23.81 o 
  -5   2   4      259.79      262.11     16.68 o 
  -4   2   4       13.80       -4.18     11.83 o 
  -3   2   4      631.60      840.55     34.13 o 
  -2   2   4     3183.30     3149.82     26.05 o 
  -1   2   4     7022.62     7024.44     64.20 o 
   0   2   4    15021.66    15834.79    209.43 o 
   1   2   4      471.25      546.00     14.76 o 
   2   2   4     4570.86     4928.47     73.08 o 
   3   2   4      144.81      170.85     12.17 o 
   4   2   4      192.08      210.17     14.48 o 
   5   2   4     2051.09     2008.42     38.30 o 
   6   2   4       91.85       75.21     18.55 o 
   7   2   4      464.33      448.72     33.14 o 
   8   2   4        0.34      -13.48      9.67 o 
  -9   3   4       55.59       38.46     27.02 o 
  -8   3   4      168.06      164.89     20.37 o 
  -7   3   4        4.68       -2.73      6.77 o 
  -6   3   4     3534.21     3609.17     56.29 o 
  -5   3   4       18.71       39.67      6.87 o 
  -4   3   4     9826.66     9523.30    127.80 o 
  -3   3   4     1824.63     1705.84     32.77 o 
  -2   3   4    16954.60    16474.39    122.68 o 
  -1   3   4     4774.01     5311.53     42.76 o 
   0   3   4      427.99      395.73      9.61 o 
   1   3   4    11099.83    11430.69    147.54 o 
   2   3   4     2083.58     2021.84     56.75 o 
   3   3   4     6151.76     5777.84    103.34 o 
   4   3   4     3528.22     3479.42     65.48 o 
   5   3   4     1594.59     1528.61     64.19 o 
   6   3   4      555.16      494.68     22.59 o 
   7   3   4        2.55       -6.32      9.29 o 
   8   3   4       94.04      100.04     16.98 o 
  -9   4   4      149.14      131.40     19.19 o 
  -8   4   4      134.44      164.86     20.51 o 
  -7   4   4       22.69       40.36      8.50 o 
  -6   4   4       95.95      128.26     14.85 o 
  -5   4   4        2.76        7.29      2.84 o 
  -4   4   4       39.52       30.57      4.63 o 
  -3   4   4      807.73      981.03     17.10 o 
  -2   4   4     3030.29     2953.93     30.22 o 
  -1   4   4     1896.23     2048.10     21.15 o 
   0   4   4     1869.13     2100.11     60.27 o 
   1   4   4      657.45      453.33     16.38 o 
   2   4   4      402.79      507.47     19.13 o 
   3   4   4      370.78      236.68     13.31 o 
   4   4   4      113.55      111.25      9.54 o 
   5   4   4      695.82      676.68     23.70 o 
   6   4   4       49.78       53.06      8.90 o 
   7   4   4      421.09      423.39     38.05 o 
   8   4   4       21.41       22.55     19.86 o 
  -8   5   4        3.99        4.12      9.27 o 
  -7   5   4      703.99      617.02     30.52 o 
  -6   5   4       78.02       58.70     13.55 o 
  -5   5   4      166.03      204.12     11.05 o 
  -4   5   4      694.49      699.57     27.78 o 
  -3   5   4      900.76      872.35     24.31 o 
  -2   5   4     2207.83     2293.20     42.38 o 
  -1   5   4     5801.02     5412.18     62.16 o 
   0   5   4     1476.23     1306.24     26.38 o 
   1   5   4     6780.97     6154.90     68.69 o 
   2   5   4       76.47      105.33      8.71 o 
   3   5   4     1407.90     1494.92     29.82 o 
   4   5   4     2322.82     2237.88     64.57 o 
   5   5   4       86.93       72.93      8.40 o 
   6   5   4      897.43      925.62     45.59 o 
   7   5   4       29.35       19.12     12.15 o 
   8   5   4      115.91      134.11     20.67 o 
  -8   6   4       59.41       50.58     10.40 o 
  -7   6   4      903.73      956.59     44.83 o 
  -6   6   4       13.31        1.21      9.27 o 
  -5   6   4     4989.75     5196.41     82.06 o 
  -4   6   4        8.90        4.99      7.66 o 
  -3   6   4     9472.91     8389.49    258.08 o 
  -2   6   4      991.12     1092.78     35.10 o 
  -1   6   4     3360.26     3188.46     42.74 o 
   0   6   4     3305.29     3480.04     92.44 o 
   1   6   4      421.84      364.25     16.27 o 
   2   6   4     5565.15     5169.99     94.89 o 
   3   6   4     3143.10     3075.47    128.33 o 
   4   6   4     4327.42     4272.51     74.71 o 
   5   6   4     1779.67     1926.69     63.96 o 
   6   6   4       97.91      112.11     18.06 o 
   7   6   4      177.50      174.25     23.32 o 
  -8   7   4      257.20      232.57     19.18 o 
  -7   7   4       11.07       17.09     12.78 o 
  -6   7   4       19.58       28.05     11.03 o 
  -5   7   4        0.49        0.08     12.82 o 
  -4   7   4        6.49       31.91     15.33 o 
  -3   7   4      915.87      867.75     44.17 o 
  -2   7   4      903.45      890.16     21.43 o 
  -1   7   4     2936.52     2900.13     38.61 o 
   0   7   4      663.26      613.81     18.45 o 
   1   7   4     2565.27     2355.67     50.87 o 
   2   7   4     2415.80     2142.36     40.28 o 
   3   7   4      520.15      529.06     30.71 o 
   4   7   4       24.54       22.70     17.40 o 
   5   7   4       65.97       56.33     14.58 o 
   6   7   4      241.95      214.02     59.78 o 
   7   7   4       27.69       34.41     30.36 o 
  -8   8   4      288.06      266.19     37.70 o 
  -7   8   4       21.19       -3.35     12.23 o 
  -6   8   4      600.65      579.79     46.25 o 
  -5   8   4      192.22      222.35     27.77 o 
  -4   8   4       15.79       37.84     15.81 o 
  -3   8   4      643.55      660.52     39.89 o 
  -2   8   4     1165.97     1147.98     25.77 o 
  -1   8   4      890.54      854.91     28.04 o 
   0   8   4     1750.17     1689.09     25.45 o 
   1   8   4       10.45       14.55      4.98 o 
   2   8   4      843.69      808.25     20.20 o 
   3   8   4     1335.75     1405.47     26.88 o 
   4   8   4       48.41       44.01     11.87 o 
   5   8   4      916.36      880.54     35.49 o 
   6   8   4       23.10        9.78     11.54 o 
   7   8   4      224.07      241.36     27.86 o 
  -7   9   4       31.58       27.33     12.29 o 
  -6   9   4     1414.53     1283.11     70.46 o 
  -5   9   4        1.26       17.19     15.75 o 
  -4   9   4     3478.01     3384.43    105.76 o 
  -3   9   4       17.96        3.39     12.21 o 
  -2   9   4     1008.86      937.69     28.49 o 
  -1   9   4     1782.08     1813.70     36.50 o 
   0   9   4      247.29      244.12      9.22 o 
   1   9   4     6275.12     6452.61    130.89 o 
   2   9   4      840.12      950.41     27.10 o 
   3   9   4     5083.00     4813.84     62.15 o 
   4   9   4      439.41      497.80     29.92 o 
   5   9   4      495.86      545.30     25.84 o 
   6   9   4      191.21      168.95     22.83 o 
   7   9   4        4.78       -6.99     15.86 o 
  -7  10   4       92.86       76.33     30.58 o 
  -6  10   4       22.97       23.82     13.47 o 
  -5  10   4        2.76       20.14     14.96 o 
  -4  10   4      640.87      701.39     46.53 o 
  -3  10   4       50.90       39.44     15.31 o 
  -2  10   4     1208.51     1241.55     35.26 o 
  -1  10   4      876.94      815.17     24.80 o 
   0  10   4     1000.18      957.31     31.64 o 
   1  10   4     1507.82     1571.31     28.73 o 
   2  10   4      510.10      479.33     19.74 o 
   3  10   4       51.60       84.01      9.99 o 
   4  10   4       51.90       69.87     10.07 o 
   5  10   4       56.02       54.26      9.65 o 
   6  10   4       77.43       37.62      9.14 o 
  -7  11   4      127.04      109.79     19.51 o 
  -6  11   4        2.44        5.93      9.46 o 
  -5  11   4       60.25       93.87     22.25 o 
  -4  11   4       28.58       33.88     16.25 o 
  -3  11   4      332.33      375.45     16.44 o 
  -2  11   4      240.76      204.32     14.68 o 
  -1  11   4      952.35     1088.80     25.79 o 
   0  11   4       13.53        7.88      3.89 o 
   1  11   4     1026.10     1124.98     36.97 o 
   2  11   4       26.76       44.17      7.53 o 
   3  11   4        6.02        4.58      5.77 o 
   4  11   4      187.66      181.66     14.88 o 
   5  11   4       10.78        4.37      6.67 o 
   6  11   4       92.16       75.75     13.87 o 
  -6  12   4        0.08       10.37     10.80 o 
  -5  12   4      762.46      664.54     52.37 o 
  -4  12   4       23.26       26.80     16.04 o 
  -3  12   4      781.73      818.55     52.93 o 
  -2  12   4      190.33      173.39     14.38 o 
  -1  12   4      296.00      311.75     14.30 o 
   0  12   4      915.93      838.22     27.20 o 
   1  12   4        3.28       15.36      5.84 o 
   2  12   4     1496.17     1489.45     49.82 o 
   3  12   4      178.58      201.05     14.68 o 
   4  12   4      435.03      459.30     25.07 o 
   5  12   4      123.92      112.64     36.08 o 
  -5  13   4       68.37       45.64     14.87 o 
  -4  13   4       25.68       43.31     17.77 o 
  -3  13   4      293.16      299.55     34.48 o 
  -2  13   4      103.66       91.41     11.18 o 
  -1  13   4      110.66      115.96     10.62 o 
   0  13   4      280.18      243.74     19.76 o 
   1  13   4      168.45      163.83     13.51 o 
   2  13   4       85.11      123.35     12.34 o 
   3  13   4       32.45       21.64      8.84 o 
   4  13   4        1.28       30.10     13.11 o 
   5  13   4       89.52       78.06     22.29 o 
  -5  14   4        3.19       31.17     14.56 o 
  -4  14   4        0.26       -0.55     15.29 o 
  -3  14   4       66.09       72.55     21.25 o 
  -2  14   4       90.86       83.24     19.09 o 
  -1  14   4       21.92       12.34      6.58 o 
   0  14   4      167.27      180.57     12.10 o 
   1  14   4        0.52        3.92      5.98 o 
   2  14   4        7.83        2.10      6.29 o 
   3  14   4       28.57       47.76     21.24 o 
   4  14   4        6.82        9.68     11.45 o 
  -4  15   4      215.01      249.59     27.61 o 
  -3  15   4       48.23       38.77     16.39 o 
  -2  15   4      213.36      179.97     18.08 o 
  -1  15   4      118.45      126.68     16.13 o 
   0  15   4       32.11       36.29      9.58 o 
   1  15   4      133.24      159.43     18.44 o 
   2  15   4       15.95       34.76     12.74 o 
   3  15   4      220.94      224.86     24.17 o 
  -2  16   4       95.67       93.38     13.76 o 
  -1  16   4        2.80       -3.85      8.42 o 
   0  16   4      136.66      166.96     15.40 o 
   1  16   4       48.69       32.59     10.98 o 
  -9   1   5       15.61       13.38     14.43 o 
  -8   1   5      429.29      461.69     35.55 o 
  -7   1   5       13.14       24.75      5.35 o 
  -6   1   5      835.28      910.08     27.78 o 
  -5   1   5        8.46        9.98      6.69 o 
  -4   1   5     1320.13     1319.47     56.92 o 
  -3   1   5       31.50       35.40      3.68 o 
  -2   1   5      423.95      423.51      6.83 o 
  -1   1   5     2518.66     2765.67     21.15 o 
   0   1   5     1583.47     1524.27     25.15 o 
   1   1   5     6271.80     6283.68     74.44 o 
   3   1   5     2254.71     2410.99     47.64 o 
   4   1   5      272.19      308.65     18.09 o 
   5   1   5      817.10      839.55     26.21 o 
   6   1   5       86.21       67.65      8.83 o 
   7   1   5      182.84      188.82     16.80 o 
   8   1   5      175.52      167.20     20.77 o 
  -9   2   5      171.64      218.80     26.25 o 
  -8   2   5       36.29        3.62     18.22 o 
  -7   2   5      373.83      363.75     18.33 o 
  -6   2   5       23.53       14.83      5.51 o 
  -5   2   5     1235.04     1247.56     60.10 o 
  -4   2   5      744.60      755.06     28.41 o 
  -3   2   5     1337.42     1346.45     24.02 o 
  -2   2   5      299.18      308.08      6.35 o 
  -1   2   5     2509.08     2781.89     27.23 o 
   0   2   5     4828.07     5220.11     57.19 o 
   1   2   5      350.98      353.59     14.44 o 
   2   2   5     6058.75     6326.68    126.74 o 
   3   2   5      570.86      588.30     22.89 o 
   4   2   5     1465.78     1603.39     41.19 o 
   5   2   5        3.23       22.34      7.63 o 
   6   2   5     1002.70     1042.28     34.46 o 
   7   2   5      180.96      164.63     19.32 o 
   8   2   5       95.44       85.43     16.00 o 
  -9   3   5        5.20       21.36     10.66 o 
  -8   3   5        8.02        9.95      9.51 o 
  -7   3   5       46.84       29.51      7.68 o 
  -6   3   5       47.21       44.44      8.28 o 
  -5   3   5        0.53        2.14      8.06 o 
  -4   3   5       55.38       60.03      6.53 o 
  -3   3   5      349.92      362.07     13.72 o 
  -2   3   5       18.74       23.17      2.38 o 
  -1   3   5       14.53       21.88      2.79 o 
   0   3   5     3750.33     3560.20     36.21 o 
   1   3   5      110.83      171.74     12.77 o 
   2   3   5      173.82      170.63     15.49 o 
   3   3   5      255.81      264.10     20.39 o 
   4   3   5        3.25        0.73      5.00 o 
   5   3   5       18.90        4.89      5.95 o 
   6   3   5        1.09       14.63      9.97 o 
   7   3   5       31.85       31.09     11.66 o 
   8   3   5        1.54      -11.87     10.08 o 
  -9   4   5      132.10       83.98     17.66 o 
  -8   4   5        3.74       -0.30      8.21 o 
  -7   4   5      641.30      664.49     38.70 o 
  -6   4   5       70.91      103.99     20.74 o 
  -5   4   5      460.23      500.15     26.01 o 
  -4   4   5       42.06       41.02      4.66 o 
  -3   4   5      911.04      921.61     17.64 o 
  -2   4   5     2110.25     2269.19     29.58 o 
  -1   4   5      344.52      388.71     21.00 o 
   0   4   5     2741.53     3125.94     68.69 o 
   1   4   5       13.05        9.75      3.12 o 
   2   4   5     2920.50     3140.97     47.71 o 
   3   4   5      460.63      558.79     29.54 o 
   4   4   5     1884.58     1889.04     58.04 o 
   5   4   5       70.17       54.95      8.99 o 
   6   4   5      434.13      444.83     32.07 o 
   7   4   5       94.71       89.31     17.21 o 
   8   4   5       55.83       70.28     16.17 o 
  -8   5   5      332.07      336.68     28.86 o 
  -7   5   5       44.69       72.01     14.31 o 
  -6   5   5      683.38      651.69     53.88 o 
  -5   5   5      111.90       83.51      7.04 o 
  -4   5   5     2112.14     1897.83     82.07 o 
  -3   5   5     1838.49     1665.40     39.24 o 
  -2   5   5     3319.03     3518.10     57.45 o 
  -1   5   5     1997.26     2148.29     28.52 o 
   0   5   5      585.37      714.05     20.41 o 
   1   5   5     5299.59     4932.43     77.42 o 
   2   5   5       11.66       40.30      7.10 o 
   3   5   5     1040.86     1167.85     46.36 o 
   4   5   5      601.63      711.75     36.36 o 
   5   5   5     1235.57     1250.53     52.14 o 
   6   5   5      258.23      288.56     26.91 o 
   7   5   5      199.21      183.15     22.57 o 
  -8   6   5        4.10        8.64      9.80 o 
  -7   6   5       52.92       50.29     13.62 o 
  -6   6   5       94.66       90.05     15.48 o 
  -5   6   5      168.96      184.19     19.24 o 
  -4   6   5      267.79      271.96     12.42 o 
  -3   6   5      123.38      126.44      9.22 o 
  -2   6   5       90.46       79.30      6.89 o 
  -1   6   5      319.88      350.86     11.89 o 
   0   6   5      142.31      133.13      7.99 o 
   1   6   5       62.37       54.01      6.52 o 
   2   6   5      933.02      974.03     38.70 o 
   3   6   5       70.48       80.16     10.56 o 
   4   6   5       55.18       45.47     18.75 o 
   5   6   5        5.63       19.80     21.52 o 
   6   6   5        2.81       15.43     11.93 o 
   7   6   5        0.43        0.30      9.99 o 
  -8   7   5      273.84      278.72     35.66 o 
  -7   7   5        0.29       -4.16      9.61 o 
  -6   7   5     1068.38     1100.80     45.14 o 
  -5   7   5        9.00       19.05     15.90 o 
  -4   7   5      926.83      902.88     35.88 o 
  -3   7   5       32.13       21.35     10.64 o 
  -2   7   5      446.08      434.61     16.02 o 
  -1   7   5       87.79      130.45      7.70 o 
   0   7   5      202.52      213.16     10.64 o 
   1   7   5      608.47      564.94     18.72 o 
   2   7   5       12.28        5.68      4.25 o 
   3   7   5     1803.97     1646.67     66.73 o 
   4   7   5        2.34       -1.61     11.24 o 
   5   7   5      423.84      435.97     32.08 o 
   6   7   5       75.24       57.58     16.98 o 
   7   7   5       76.98       93.41     18.23 o 
  -8   8   5      165.27      117.13     77.92 o 
  -7   8   5      330.99      324.00     28.84 o 
  -6   8   5       17.97       41.10     16.52 o 
  -5   8   5     1176.40     1043.01     57.47 o 
  -4   8   5      408.00      454.10     35.53 o 
  -3   8   5     2298.73     2158.74     75.21 o 
  -2   8   5     2705.24     2639.15     43.32 o 
  -1   8   5      749.90      745.91     21.90 o 
   0   8   5     4475.63     4523.74     61.01 o 
   1   8   5      191.30      169.64     11.91 o 
   2   8   5     1515.55     1435.00     27.69 o 
   3   8   5      291.66      272.28     21.51 o 
   4   8   5      885.07      986.52     29.14 o 
   5   8   5      390.21      452.95     33.54 o 
   6   8   5      114.85      112.52     19.84 o 
   7   8   5      212.92      202.42     25.92 o 
  -7   9   5        2.82       24.64     12.42 o 
  -6   9   5      137.34      119.90     23.78 o 
  -5   9   5      103.77       93.19     20.53 o 
  -4   9   5      233.27      329.61     33.09 o 
  -3   9   5        4.09       15.20     12.31 o 
  -2   9   5      117.86       91.17     14.63 o 
  -1   9   5      679.57      732.10     19.13 o 
   0   9   5       14.16        9.11      4.22 o 
   1   9   5     1559.26     1410.65     32.51 o 
   2   9   5        8.20       10.05      6.26 o 
   3   9   5      695.82      644.14     24.56 o 
   4   9   5        0.04       -8.51      7.25 o 
   5   9   5        5.97        2.10      7.18 o 
   6   9   5        1.21        3.42     12.78 o 
  -7  10   5      255.94      291.20     42.07 o 
  -6  10   5       27.38       56.52     20.22 o 
  -5  10   5      596.33      554.33     44.68 o 
  -4  10   5       48.84       78.66     20.70 o 
  -3  10   5       62.77       72.41     19.26 o 
  -2  10   5        2.00       -6.11      9.23 o 
  -1  10   5       18.37       18.78      8.19 o 
   0  10   5      594.19      534.32     14.38 o 
   1  10   5       12.63       -3.10      5.71 o 
   2  10   5     1583.70     1522.91     41.77 o 
   3  10   5       59.62       59.09      9.04 o 
   4  10   5      318.52      289.63     18.86 o 
   5  10   5        1.59        0.18      7.73 o 
   6  10   5       71.39       80.55     12.61 o 
  -6  11   5      183.50      181.64     28.11 o 
  -5  11   5       90.21      124.12     26.28 o 
  -4  11   5     1129.55     1073.91     60.59 o 
  -3  11   5      951.44     1029.04     57.79 o 
  -2  11   5     2018.26     2166.90     43.33 o 
  -1  11   5     1773.60     1701.12     33.14 o 
   0  11   5      957.54      938.90     27.67 o 
   1  11   5      870.71      823.26     26.65 o 
   2  11   5       20.68       34.84      6.94 o 
   3  11   5      529.28      486.54     22.30 o 
   4  11   5      314.07      328.41     19.70 o 
   5  11   5      134.88      116.45     13.30 o 
   6  11   5      263.15      249.46     21.54 o 
  -6  12   5       29.97       50.88     19.06 o 
  -5  12   5      305.10      309.54     38.10 o 
  -4  12   5        6.14       32.38     19.64 o 
  -3  12   5      167.55      144.01     25.08 o 
  -2  12   5      153.57      120.14     12.32 o 
  -1  12   5       43.38       19.22      5.82 o 
   0  12   5      772.45      810.07     26.50 o 
   1  12   5        9.63       14.62      6.01 o 
   2  12   5      671.15      645.07     25.38 o 
   3  12   5        3.22        2.36      5.74 o 
   4  12   5       22.79       20.19      7.70 o 
   5  12   5        5.22       -0.69      8.24 o 
  -5  13   5       34.21       48.08     21.35 o 
  -4  13   5      131.32      161.29     27.40 o 
  -3  13   5       18.74       27.43     16.33 o 
  -2  13   5       42.33       31.24     13.83 o 
  -1  13   5      134.28      127.58     10.17 o 
   0  13   5        0.70        0.88      6.30 o 
   1  13   5      471.35      448.20     21.14 o 
   2  13   5      106.41      101.93     10.96 o 
   3  13   5      197.12      185.89     15.39 o 
   4  13   5       10.47        4.41     12.82 o 
  -4  14   5      168.53      147.30     27.16 o 
  -3  14   5      924.60      862.21     59.12 o 
  -2  14   5      540.18      512.63     29.23 o 
  -1  14   5     1115.65     1132.67     30.10 o 
   0  14   5      410.26      395.88     17.81 o 
   1  14   5       83.41       85.46     10.75 o 
   2  14   5      169.21      173.24     17.75 o 
   3  14   5       84.68      118.17     18.19 o 
   4  14   5      134.71      102.17     18.38 o 
  -3  15   5        4.32       16.28     15.01 o 
  -2  15   5        1.09       -8.00     10.86 o 
  -1  15   5      147.37      164.13     18.33 o 
   0  15   5       18.66       16.20      8.25 o 
   1  15   5      459.90      508.10     27.95 o 
   2  15   5        5.27        2.61     10.52 o 
   3  15   5      158.77      158.26     20.94 o 
  -2  16   5        8.04       -8.31      8.72 o 
  -1  16   5        2.19       11.25     15.48 o 
   0  16   5      145.39      130.57     14.71 o 
   1  16   5        1.52      -11.78      9.42 o 
  -9   0   6      165.05      235.51     36.94 o 
  -8   0   6      923.65     1038.83     68.68 o 
  -7   0   6      779.49      819.26     58.25 o 
  -6   0   6     3535.41     3644.04    121.24 o 
  -5   0   6     4987.74     5042.02    137.54 o 
  -4   0   6      979.08      800.86     45.13 o 
  -3   0   6     1306.00     1286.34     30.59 o 
  -2   0   6     1372.47     1115.78     19.88 o 
  -1   0   6     7426.33     6716.61     82.56 o 
   0   0   6    19660.02    18059.84    142.08 o 
   1   0   6     3036.81     2431.51     52.18 o 
   3   0   6      114.77       96.49     18.43 o 
   4   0   6     1866.79     1700.08     51.89 o 
   5   0   6      582.73      584.37     32.47 o 
   6   0   6        2.86      -14.62     11.13 o 
   7   0   6      516.51      483.57     32.85 o 
   8   0   6        5.21      -19.66     20.37 o 
  -9   1   6       61.10       60.35     25.54 o 
  -8   1   6       24.97        9.18      8.81 o 
  -7   1   6        2.04        3.15      7.47 o 
  -6   1   6      486.66      546.11     27.35 o 
  -5   1   6      129.95       95.34      7.75 o 
  -4   1   6     2139.48     2066.83     75.39 o 
  -3   1   6        6.53        8.76      2.42 o 
  -2   1   6     1712.19     1614.82     13.64 o 
  -1   1   6      316.41      228.00      4.66 o 
   0   1   6      239.48      327.91      7.44 o 
   1   1   6       83.28      121.66      8.33 o 
   3   1   6     2243.40     2318.00     47.77 o 
   4   1   6      748.87      708.20     27.48 o 
   5   1   6      543.86      641.20     27.98 o 
   6   1   6       80.38       74.71     11.82 o 
   7   1   6      160.36      165.26     16.44 o 
   8   1   6       11.30       15.58     10.83 o 
  -9   2   6       46.88       72.76     17.81 o 
  -8   2   6       97.69      129.20     15.38 o 
  -7   2   6       94.39      159.29     60.30 o 
  -6   2   6       20.41       12.55      6.48 o 
  -5   2   6      861.50      988.43     54.00 o 
  -4   2   6        1.38       12.93      9.89 o 
  -3   2   6     3466.33     2947.36     31.36 o 
  -2   2   6       14.47       18.37      2.08 o 
  -1   2   6       76.34       75.31      4.18 o 
   0   2   6     2475.75     2736.31     32.86 o 
   1   2   6      812.78      849.67     29.86 o 
   2   2   6     3051.57     2931.57     76.88 o 
   3   2   6      706.15      734.96     26.65 o 
   4   2   6     1359.27     1403.63     40.08 o 
   5   2   6      436.55      373.47     16.30 o 
   6   2   6      182.66      204.17     21.42 o 
   7   2   6        4.61       37.09     13.58 o 
   8   2   6        0.16       19.03     11.45 o 
  -9   3   6      247.52      264.56     28.19 o 
  -8   3   6      390.68      407.70     30.75 o 
  -7   3   6     1681.32     1680.82     54.67 o 
  -6   3   6     1541.81     1655.29     76.85 o 
  -5   3   6     1936.02     1876.51     87.61 o 
  -4   3   6     4528.09     4138.77     88.02 o 
  -3   3   6       71.45       98.59      6.13 o 
  -2   3   6     4440.90     4214.99     40.52 o 
  -1   3   6    11398.89     9812.56     83.64 o 
   0   3   6      465.03      446.47     28.39 o 
   1   3   6    12525.71    12634.05    249.00 o 
   2   3   6        9.85        5.28      7.51 o 
   3   3   6     4779.35     4842.82    126.24 o 
   4   3   6      577.70      513.11     35.10 o 
   5   3   6      277.78      187.82     12.19 o 
   6   3   6      734.28      742.10     40.84 o 
   7   3   6        0.88        4.55     10.14 o 
  -8   4   6        0.66       -8.20     10.00 o 
  -7   4   6       39.54       25.01      8.94 o 
  -6   4   6      217.98      220.24     28.51 o 
  -5   4   6     1009.54     1093.76     39.54 o 
  -4   4   6      697.18      744.62     30.98 o 
  -3   4   6     5072.71     4828.77     86.70 o 
  -2   4   6      151.29      168.62     10.66 o 
  -1   4   6     3921.56     4161.31     40.93 o 
   0   4   6      529.91      477.25     15.21 o 
   1   4   6      458.08      666.50     15.86 o 
   2   4   6      110.30      102.39     14.93 o 
   3   4   6      141.50      176.55     18.44 o 
   4   4   6      424.89      529.93     31.87 o 
   5   4   6      403.98      402.35     36.72 o 
   6   4   6      415.50      520.12     34.89 o 
   7   4   6       41.36       53.13     15.03 o 
  -8   5   6       46.70       39.13     14.67 o 
  -7   5   6       95.78       83.93     21.00 o 
  -6   5   6      238.68      183.42     18.39 o 
  -5   5   6        1.37       13.52      7.76 o 
  -4   5   6     1933.01     1912.14     29.81 o 
  -3   5   6      252.51      221.18      8.75 o 
  -2   5   6     3113.39     2995.99     44.99 o 
  -1   5   6     1390.01     1529.93     34.74 o 
   0   5   6       68.41      112.96      7.29 o 
   1   5   6     1092.67     1105.76     24.51 o 
   2   5   6     1667.98     1597.60     31.38 o 
   3   5   6      608.76      573.34     31.76 o 
   4   5   6     1752.92     1605.59     57.14 o 
   5   5   6      365.39      390.44     29.81 o 
   6   5   6      198.20      206.16     23.81 o 
   7   5   6       10.67       14.68     12.08 o 
  -8   6   6      372.82      341.46     29.28 o 
  -7   6   6      949.66     1089.94     66.45 o 
  -6   6   6      616.22      668.23     34.79 o 
  -5   6   6     1835.71     1788.80     53.56 o 
  -4   6   6      128.84      151.35      6.92 o 
  -3   6   6     5769.60     5482.51    169.20 o 
  -2   6   6     5389.36     5349.93    239.27 o 
  -1   6   6     2005.43     2213.70     26.68 o 
   0   6   6     9489.61     8915.95     94.69 o 
   1   6   6      242.87      231.13     11.39 o 
   2   6   6     3269.50     3442.72     56.07 o 
   3   6   6        0.16        0.96      6.60 o 
   4   6   6      560.39      580.30     35.33 o 
   5   6   6      418.28      353.62     30.01 o 
   6   6   6        5.58       20.82     11.77 o 
   7   6   6      295.83      291.61     29.26 o 
  -8   7   6       48.36       30.95     10.46 o 
  -7   7   6       91.06       29.68     11.52 o 
  -6   7   6      407.39      366.96     26.79 o 
  -5   7   6      375.19      408.72     35.03 o 
  -4   7   6     1827.52     1635.64     50.15 o 
  -3   7   6      442.02      406.99     15.89 o 
  -2   7   6     2290.88     2105.51     64.32 o 
  -1   7   6       64.81       75.78      3.83 o 
   0   7   6       41.91       58.38      6.54 o 
   1   7   6        4.02        0.49      4.84 o 
   2   7   6        2.87        6.06      5.26 o 
   3   7   6      136.76      146.74     11.38 o 
   4   7   6       78.32       80.68     16.13 o 
   5   7   6      525.76      611.85     38.87 o 
   6   7   6       25.18       36.02     15.73 o 
   7   7   6       71.33      101.34     24.06 o 
  -8   8   6       29.27        1.83     15.43 o 
  -7   8   6        6.91        2.37     17.72 o 
  -6   8   6       12.45       22.29     15.66 o 
  -5   8   6     1073.60     1198.89     60.76 o 
  -4   8   6       62.25       73.17     19.32 o 
  -3   8   6     2677.53     2792.41     54.71 o 
  -2   8   6      160.41      157.99     11.27 o 
  -1   8   6     2124.44     2190.76     33.86 o 
   0   8   6      442.62      446.24     16.70 o 
   1   8   6       24.85       16.83      6.10 o 
   2   8   6      454.79      473.35     17.63 o 
   3   8   6      923.45      972.55     30.57 o 
   4   8   6      146.38      128.14     11.46 o 
   5   8   6      263.91      207.36     24.61 o 
   6   8   6        5.71        2.95     11.46 o 
  -7   9   6      336.83      315.25     40.08 o 
  -6   9   6      910.03      841.34     57.31 o 
  -5   9   6      159.59      236.87     30.37 o 
  -4   9   6      986.07      850.39     50.56 o 
  -3   9   6      377.38      403.66     33.35 o 
  -2   9   6      712.32      708.08     22.46 o 
  -1   9   6     4009.51     4137.84     52.11 o 
   0   9   6      397.59      405.13     16.71 o 
   1   9   6     4140.12     4187.33     89.94 o 
   2   9   6       26.49       18.58      6.04 o 
   3   9   6     1064.48     1115.20     33.69 o 
   4   9   6       24.67       16.46      7.85 o 
   5   9   6       17.23       14.72      7.08 o 
   6   9   6      124.57       96.07     23.94 o 
  -7  10   6       89.51       71.83     22.98 o 
  -6  10   6       98.89      126.53     25.97 o 
  -5  10   6      614.16      581.63     44.97 o 
  -4  10   6      276.55      279.56     31.50 o 
  -3  10   6      590.12      643.37     43.29 o 
  -2  10   6      137.05      152.39     11.09 o 
  -1  10   6       68.71       92.00      7.96 o 
   0  10   6       15.70       11.08      3.30 o 
   1  10   6       31.18       53.27      7.59 o 
   2  10   6      118.64      134.97     13.96 o 
   3  10   6      142.39      176.78     13.89 o 
   4  10   6      274.44      253.67     17.62 o 
   5  10   6        9.85       12.55      8.06 o 
   6  10   6      176.67      168.86     18.18 o 
  -6  11   6       29.00       37.01     19.88 o 
  -5  11   6       36.50       48.67     17.26 o 
  -4  11   6      580.64      527.31     42.85 o 
  -3  11   6       14.30      -16.37     15.82 o 
  -2  11   6      579.14      633.27     22.81 o 
  -1  11   6       68.82       66.33      8.03 o 
   0  11   6       73.10       97.94      9.58 o 
   1  11   6      489.06      495.82     20.89 o 
   2  11   6      141.66      167.38     13.10 o 
   3  11   6      227.66      273.38     17.56 o 
   4  11   6      146.93      152.96     14.51 o 
   5  11   6       27.63        7.37     13.00 o 
  -6  12   6      131.45      114.86     26.72 o 
  -5  12   6      380.16      329.17     37.78 o 
  -4  12   6       10.35       21.59     17.32 o 
  -3  12   6      287.52      302.60     33.36 o 
  -2  12   6      353.42      346.48     17.59 o 
  -1  12   6      268.94      222.69     14.83 o 
   0  12   6     1226.24     1241.62     33.70 o 
   1  12   6       57.83       62.20      9.10 o 
   2  12   6      881.21      910.50     30.67 o 
   3  12   6        0.08       -9.24      7.84 o 
   4  12   6      113.93      105.64     12.61 o 
   5  12   6       35.44       27.68      8.41 o 
  -5  13   6      114.18      123.61     26.34 o 
  -4  13   6      274.62      342.83     38.65 o 
  -3  13   6      203.80      225.17     30.94 o 
  -2  13   6      188.28      225.31     28.70 o 
  -1  13   6       41.32       50.53      7.43 o 
   0  13   6      118.99      123.56     11.52 o 
   1  13   6        7.47        4.06      7.96 o 
   2  13   6        3.89        0.05     10.93 o 
   3  13   6       36.04       25.86      8.13 o 
   4  13   6       10.51       18.01      8.24 o 
  -4  14   6        6.97       10.60     17.63 o 
  -3  14   6      247.54      250.83     33.50 o 
  -2  14   6       12.74       11.30     12.08 o 
  -1  14   6      180.28      194.42     12.96 o 
   0  14   6       36.75       33.48      8.63 o 
   1  14   6        5.37        1.17      6.08 o 
   2  14   6       13.53       25.95      8.70 o 
   3  14   6       53.52       68.94     10.35 o 
  -3  15   6       38.58       57.57     19.95 o 
  -2  15   6      108.27       67.78     22.59 o 
  -1  15   6      191.89      165.16     17.86 o 
   0  15   6       38.97       24.60      8.05 o 
   1  15   6      305.42      283.15     18.48 o 
   2  15   6        7.96       15.46      9.74 o 
  -9   1   7       67.25       72.65     18.61 o 
  -8   1   7      371.90      411.41     24.97 o 
  -7   1   7        2.15       12.02      9.21 o 
  -6   1   7      500.49      478.86     36.77 o 
  -5   1   7       43.82       35.62      4.79 o 
  -4   1   7      760.13      833.50     23.94 o 
  -3   1   7      810.35      882.91     12.05 o 
  -2   1   7       72.92       82.44      3.08 o 
  -1   1   7      779.27      893.66     11.19 o 
   0   1   7     1171.98     1177.28     17.30 o 
   1   1   7     1907.15     2136.29     39.55 o 
   2   1   7     1532.82     1429.24     44.29 o 
   3   1   7     1337.76     1273.20     45.33 o 
   4   1   7      588.79      558.61     25.39 o 
   5   1   7      936.45      887.86     34.10 o 
   6   1   7        4.15        9.00     10.45 o 
   7   1   7      225.88      193.24     18.69 o 
  -9   2   7      118.99      185.41     25.32 o 
  -8   2   7       49.52       98.73     14.57 o 
  -7   2   7      289.98      318.16     55.95 o 
  -6   2   7       25.43       34.49     10.37 o 
  -5   2   7     1648.68     1626.42     51.71 o 
  -4   2   7      143.77      170.64     10.15 o 
  -3   2   7       73.85       85.41      4.02 o 
  -2   2   7      315.36      294.70      5.62 o 
  -1   2   7     2214.06     2345.70     29.41 o 
   0   2   7     1290.39     1213.54     28.16 o 
   1   2   7     1682.88     1582.36     30.28 o 
   2   2   7     3034.07     3223.96     53.74 o 
   3   2   7      761.10      777.58     35.78 o 
   4   2   7     1369.93     1307.53     39.81 o 
   5   2   7        8.72       12.13     10.61 o 
   6   2   7      618.83      596.26     36.34 o 
   7   2   7      100.43      139.71     19.70 o 
  -8   3   7        2.99       43.07     29.53 o 
  -7   3   7       98.87       90.80     21.23 o 
  -6   3   7        1.65       10.39     11.58 o 
  -5   3   7        0.06       -5.75      8.38 o 
  -4   3   7      346.47      340.75     18.32 o 
  -3   3   7      534.29      480.22      9.24 o 
  -2   3   7      346.48      375.29      7.78 o 
  -1   3   7       61.44      104.55      6.99 o 
   0   3   7     2405.55     2630.46    119.03 o 
   1   3   7       24.28       16.33      4.37 o 
   2   3   7        0.67       10.11      5.63 o 
   3   3   7       74.75       74.64     20.38 o 
   4   3   7      219.63      210.06     21.00 o 
   5   3   7        0.04        0.91      9.20 o 
   6   3   7       21.75       28.40     12.49 o 
   7   3   7       12.39       12.60     10.01 o 
  -8   4   7      110.55       69.22     21.51 o 
  -7   4   7      603.82      600.89     50.78 o 
  -6   4   7       59.40       57.60     16.90 o 
  -5   4   7        5.85       -4.27      9.36 o 
  -4   4   7      495.29      537.10     17.42 o 
  -3   4   7      685.88      638.45     12.01 o 
  -2   4   7      655.81      726.53     13.95 o 
  -1   4   7       42.26       55.54      3.51 o 
   0   4   7      273.28      339.79     15.61 o 
   1   4   7      431.17      470.32     14.32 o 
   2   4   7        6.01       15.34      8.11 o 
   3   4   7      195.83      220.52     20.62 o 
   4   4   7      408.08      313.74     25.74 o 
   5   4   7        2.00        0.85     12.91 o 
   6   4   7      386.88      335.65     29.70 o 
   7   4   7       84.64       90.47     18.00 o 
  -8   5   7      128.59      121.27     26.56 o 
  -7   5   7       15.14       27.86     15.62 o 
  -6   5   7      732.82      609.44     32.41 o 
  -5   5   7       16.93       38.10     10.48 o 
  -4   5   7     1125.75     1036.90     17.25 o 
  -3   5   7      282.87      281.54     11.96 o 
  -2   5   7     1932.25     1896.24     26.79 o 
  -1   5   7     1461.41     1266.35     19.21 o 
   0   5   7     1643.00     1721.55     29.50 o 
   1   5   7     2046.19     2018.68     28.43 o 
   2   5   7      421.70      412.23     19.56 o 
   3   5   7     1258.14     1452.73     67.16 o 
   4   5   7       36.75       60.09     14.08 o 
   5   5   7      881.66      886.95     45.78 o 
   6   5   7       48.43       39.13     15.03 o 
   7   5   7      135.55      151.83     23.53 o 
  -8   6   7       55.33       18.33     13.32 o 
  -7   6   7       29.31       40.16     11.27 o 
  -6   6   7      119.31      148.63     17.24 o 
  -5   6   7       28.35       52.36     13.03 o 
  -4   6   7        7.72        8.04      4.89 o 
  -3   6   7     1033.22      920.26     36.15 o 
  -2   6   7      234.40      216.89     12.06 o 
  -1   6   7      280.89      242.00      8.45 o 
   0   6   7     1390.86     1343.13     27.27 o 
   1   6   7      233.34      304.10     10.72 o 
   2   6   7      281.49      237.04     12.77 o 
   3   6   7       13.03        8.94      7.02 o 
   4   6   7       24.09       18.95     12.24 o 
   5   6   7       38.97       44.77     13.79 o 
   6   6   7        0.08       11.65     12.73 o 
   7   6   7       19.81       48.40     31.88 o 
  -8   7   7      139.13      111.88     24.71 o 
  -7   7   7       39.00       22.50     10.76 o 
  -6   7   7      162.93      177.13     58.26 o 
  -5   7   7      273.61      250.66     28.51 o 
  -4   7   7        3.97       21.54     13.59 o 
  -3   7   7     1086.24      980.90     26.59 o 
  -2   7   7       17.49        9.08      6.41 o 
  -1   7   7      835.32      859.72     15.60 o 
   0   7   7      430.42      431.74     15.95 o 
   1   7   7       51.33       48.19      6.63 o 
   2   7   7      523.81      629.45     20.75 o 
   3   7   7       14.50       -0.74      7.85 o 
   4   7   7       66.18       57.93     12.52 o 
   5   7   7       78.26       70.46     16.01 o 
   6   7   7       23.41       10.99     11.69 o 
  -7   8   7      356.37      317.73     38.15 o 
  -6   8   7        0.29       -2.62     15.12 o 
  -5   8   7     1312.13     1302.39     63.61 o 
  -4   8   7       17.33       36.70     16.38 o 
  -3   8   7     1282.99     1224.23     32.89 o 
  -2   8   7      179.01      146.72     13.92 o 
  -1   8   7      398.65      387.28     13.15 o 
   0   8   7      688.02      650.47     20.45 o 
   1   8   7        7.10       12.94      6.72 o 
   2   8   7     1445.04     1532.16     37.20 o 
   3   8   7        1.76      -10.47      6.98 o 
   4   8   7      919.65      960.84     36.71 o 
   5   8   7        6.31      -15.88     10.58 o 
   6   8   7      184.30      199.04     25.26 o 
  -7   9   7      119.05      118.83     27.63 o 
  -6   9   7       60.86       59.89     20.97 o 
  -5   9   7       21.56       36.32     16.57 o 
  -4   9   7       76.28       87.24     19.97 o 
  -3   9   7       32.02       53.81     10.72 o 
  -2   9   7      580.79      587.57     28.06 o 
  -1   9   7      906.11      923.97     22.11 o 
   0   9   7      113.54      139.49     12.19 o 
   1   9   7      271.46      265.66     15.03 o 
   2   9   7        4.73        6.92      6.25 o 
   3   9   7        4.00       -1.15      6.54 o 
   4   9   7      101.24      113.07     13.64 o 
   5   9   7        0.20        2.16      8.35 o 
   6   9   7       74.85       69.81     13.65 o 
  -7  10   7       63.26       63.44     20.02 o 
  -6  10   7       76.09       65.89     17.89 o 
  -5  10   7       87.07      107.74     23.88 o 
  -4  10   7      113.89      107.31     21.01 o 
  -3  10   7        2.47        1.82      8.13 o 
  -2  10   7      242.31      264.22     20.40 o 
  -1  10   7       56.33       65.21      7.34 o 
   0  10   7      116.13       98.00     12.70 o 
   1  10   7      272.45      300.45     22.76 o 
   2  10   7       14.64        4.19      6.39 o 
   3  10   7       57.61       54.37      9.03 o 
   4  10   7       31.30       32.24      7.69 o 
   5  10   7       17.35       16.56      8.80 o 
  -6  11   7      574.80      501.34     46.47 o 
  -5  11   7        8.85       14.88     17.36 o 
  -4  11   7     1439.82     1490.29     73.32 o 
  -3  11   7        1.99        4.11     10.69 o 
  -2  11   7      628.32      615.46     19.56 o 
  -1  11   7       72.28       67.60      8.54 o 
   0  11   7       26.34       13.92      6.19 o 
   1  11   7      696.52      745.29     26.22 o 
   2  11   7       20.66        5.52      9.16 o 
   3  11   7      768.06      844.33     31.09 o 
   4  11   7       35.02       27.33      8.15 o 
   5  11   7      246.11      236.08     20.55 o 
  -6  12   7       42.21       30.16     19.46 o 
  -5  12   7       24.55       34.07     19.90 o 
  -4  12   7      133.11      118.18     23.76 o 
  -3  12   7       95.55       58.94     16.82 o 
  -2  12   7      476.02      466.13     17.54 o 
  -1  12   7      520.28      554.70     19.54 o 
   0  12   7      340.62      309.09     16.97 o 
   1  12   7      118.39      124.04     11.77 o 
   2  12   7       18.98       31.72      7.37 o 
   3  12   7       17.18       32.17      8.70 o 
   4  12   7        1.30      -10.39      6.93 o 
  -5  13   7        4.43        3.54     13.47 o 
  -4  13   7       44.17       86.31     23.41 o 
  -3  13   7       88.38      107.14     22.30 o 
  -2  13   7      183.03      202.32     14.76 o 
  -1  13   7      148.08      177.67     11.77 o 
   0  13   7      274.78      314.46     17.94 o 
   1  13   7       12.94       16.76     11.26 o 
   2  13   7      102.71      121.77     12.94 o 
   3  13   7       14.83       17.22      9.21 o 
   4  13   7        9.10       -2.94      6.68 o 
  -4  14   7        2.12       28.69     19.72 o 
  -3  14   7      690.35      707.61     54.71 o 
  -2  14   7       20.27       -6.99     10.46 o 
  -1  14   7      215.15      179.26     12.65 o 
   0  14   7      229.92      228.38     13.90 o 
   1  14   7        3.63        1.05      6.32 o 
   2  14   7      432.85      468.45     23.95 o 
   3  14   7       14.15       20.25      8.10 o 
  -2  15   7       47.88       34.08     15.89 o 
  -1  15   7      175.09      154.05     14.07 o 
   0  15   7       92.00       80.27      8.87 o 
   1  15   7       99.05      101.17     11.80 o 
  -8   0   8      554.60      604.33     54.61 o 
  -7   0   8       22.10        4.59     15.61 o 
  -6   0   8      602.69      534.84     45.62 o 
  -5   0   8     3314.64     3019.54    103.54 o 
  -4   0   8      105.13       90.69      9.53 o 
  -3   0   8     7167.84     6520.15     75.98 o 
  -2   0   8     2084.85     1927.60     40.15 o 
  -1   0   8     7996.13     6889.14     62.64 o 
   0   0   8      992.69     1044.36     23.68 o 
   1   0   8      727.64      641.15     75.18 o 
   2   0   8     4187.80     4524.22    128.00 o 
   3   0   8      211.39      299.37     33.39 o 
   4   0   8     1382.85     1326.05     71.88 o 
   5   0   8     1236.44     1539.54     83.94 o 
   6   0   8      263.23      290.59     37.62 o 
   7   0   8      307.06      360.84     44.04 o 
  -8   1   8      206.71      189.66     22.65 o 
  -7   1   8      168.23      174.88     24.34 o 
  -6   1   8      942.43      949.43     42.74 o 
  -5   1   8     1207.79     1196.98     44.62 o 
  -4   1   8     2595.92     2449.34     33.59 o 
  -3   1   8       68.66       61.77      4.56 o 
  -2   1   8        2.71        5.99      2.30 o 
  -1   1   8     1426.08     1152.88     15.36 o 
   0   1   8      187.78      249.20     11.66 o 
   1   1   8     2710.17     2664.04     36.30 o 
   2   1   8        0.88        1.52      3.84 o 
   3   1   8     1765.53     1944.22     58.81 o 
   4   1   8       11.18        2.67     12.81 o 
   5   1   8       89.25       66.00     13.49 o 
   6   1   8       35.43       -3.01     12.41 o 
   7   1   8        0.24      -22.16     14.78 o 
  -8   2   8       40.95       73.63     16.64 o 
  -7   2   8      721.41      730.70     40.54 o 
  -6   2   8      420.03      510.70     31.32 o 
  -5   2   8     1210.79     1272.17     45.83 o 
  -4   2   8      533.30      537.78     16.31 o 
  -3   2   8      957.07     1086.98     14.97 o 
  -2   2   8       87.17       91.51      4.14 o 
  -1   2   8      146.27      141.52      5.97 o 
   0   2   8     3885.31     3767.92     60.46 o 
   1   2   8       37.36       44.28      5.78 o 
   2   2   8     3006.12     3055.02    132.57 o 
   3   2   8       32.16       75.59     23.84 o 
   4   2   8      564.33      584.15     33.99 o 
   5   2   8        2.37       -2.93     10.41 o 
   6   2   8        4.37       13.65     10.88 o 
   7   2   8       30.70       33.37     19.00 o 
  -8   3   8        7.70       17.95     26.20 o 
  -7   3   8      540.65      584.07     61.09 o 
  -6   3   8      358.98      356.51     26.70 o 
  -5   3   8       14.48        1.69      9.24 o 
  -4   3   8     3674.38     3498.29     67.27 o 
  -3   3   8      740.33      777.14     11.13 o 
  -2   3   8    10319.88     9425.51     75.11 o 
  -1   3   8     1465.93     1293.50     22.74 o 
   0   3   8     3431.60     3159.47     53.96 o 
   1   3   8      832.15      817.52     21.50 o 
   2   3   8      134.17      129.39     17.04 o 
   3   3   8     1024.73      997.00     56.39 o 
   4   3   8     1309.49     1521.51     55.41 o 
   5   3   8      504.32      489.67     33.11 o 
   6   3   8      779.69      821.31     44.43 o 
   7   3   8       90.50      107.48     18.95 o 
  -8   4   8       28.01       39.55     27.35 o 
  -7   4   8      417.37      451.91     43.99 o 
  -6   4   8      231.45      176.54     27.43 o 
  -5   4   8      807.59      833.02     34.62 o 
  -4   4   8      389.33      370.72     12.27 o 
  -3   4   8      842.51      797.46     21.88 o 
  -2   4   8      358.83      305.06     15.59 o 
  -1   4   8        2.12       11.10      3.31 o 
   0   4   8     1886.71     1751.84     31.85 o 
   1   4   8        0.90        4.36      4.82 o 
   2   4   8     1675.56     1759.85     42.02 o 
   3   4   8       42.95       51.18     13.13 o 
   4   4   8      810.64      811.27     41.65 o 
   5   4   8        0.11        4.55     10.00 o 
   6   4   8       65.59       74.26     16.46 o 
   7   4   8       22.05       25.41     13.48 o 
  -8   5   8       35.54       36.87     16.27 o 
  -7   5   8      149.87      175.99     30.15 o 
  -6   5   8      757.18      804.19     37.77 o 
  -5   5   8      196.15      241.08     19.29 o 
  -4   5   8      482.28      457.64     26.35 o 
  -3   5   8      243.42      260.75     12.48 o 
  -2   5   8      494.03      537.51     10.77 o 
  -1   5   8      792.86      713.10     13.79 o 
   0   5   8        2.74        1.44      3.62 o 
   1   5   8     1524.06     1466.59     27.98 o 
   2   5   8       70.14       79.93     10.92 o 
   3   5   8      793.37      892.08     42.89 o 
   4   5   8       52.27       52.12     15.01 o 
   5   5   8        0.47       20.32     17.48 o 
   6   5   8       45.06       66.97     16.75 o 
   7   5   8       31.21       68.23     18.12 o 
  -8   6   8      440.22      462.24     46.76 o 
  -7   6   8       52.33       35.27     11.75 o 
  -6   6   8       25.14       10.98     10.83 o 
  -5   6   8      204.20      217.89     20.07 o 
  -4   6   8      371.06      361.07     16.29 o 
  -3   6   8     2955.01     3232.60     64.99 o 
  -2   6   8     2016.54     1896.12     23.51 o 
  -1   6   8     4473.56     4219.54     45.40 o 
   0   6   8     2105.04     2028.82     32.77 o 
   1   6   8     1483.96     1342.66     22.21 o 
   2   6   8      760.64      725.94     27.65 o 
   3   6   8      132.43      134.58     16.73 o 
   4   6   8      580.28      544.10     35.66 o 
   5   6   8      494.76      541.26     39.27 o 
   6   6   8      175.83      170.75     23.08 o 
  -8   7   8      181.59      153.73     28.37 o 
  -7   7   8       28.86       13.39     16.48 o 
  -6   7   8      771.71      796.09     53.39 o 
  -5   7   8       64.23       91.41     19.55 o 
  -4   7   8       99.11       88.43     18.36 o 
  -3   7   8      493.06      544.83     25.99 o 
  -2   7   8        6.91       -0.26      3.60 o 
  -1   7   8      179.03      174.59      7.86 o 
   0   7   8      197.68      190.79     10.05 o 
   1   7   8      915.59      929.26     23.95 o 
   2   7   8       60.79       70.69      8.46 o 
   3   7   8     1281.34     1230.54     47.11 o 
   4   7   8      120.55      120.36     14.09 o 
   5   7   8      303.97      300.91     29.47 o 
   6   7   8        5.63        4.69     15.04 o 
  -7   8   8       14.85       -4.89     17.60 o 
  -6   8   8      236.51      264.57     32.72 o 
  -5   8   8      301.84      378.58     35.12 o 
  -4   8   8       62.70       79.84     19.04 o 
  -3   8   8       42.94       40.95     16.20 o 
  -2   8   8      301.73      286.38     13.11 o 
  -1   8   8      155.40      154.99      8.06 o 
   0   8   8     1618.80     1564.99     33.46 o 
   1   8   8        1.53        2.69      5.66 o 
   2   8   8     1555.82     1538.50     65.88 o 
   3   8   8        0.92       -9.87      7.42 o 
   4   8   8       85.72       75.28     11.85 o 
   5   8   8       13.98       13.33      8.40 o 
   6   8   8        7.82       12.28     10.98 o 
  -7   9   8      151.18      154.02     28.84 o 
  -6   9   8      178.10      191.21     29.54 o 
  -5   9   8        1.66       10.91     13.34 o 
  -4   9   8      761.11      846.69     50.89 o 
  -3   9   8      323.57      283.45     28.96 o 
  -2   9   8     1075.55     1034.63     27.79 o 
  -1   9   8      469.76      432.88     15.75 o 
   0   9   8     1047.97     1083.08     28.69 o 
   1   9   8      882.93      887.45     27.20 o 
   2   9   8        4.70       -1.22      8.39 o 
   3   9   8      588.18      608.44     29.28 o 
   4   9   8      137.26      123.24     14.01 o 
   5   9   8      213.36      165.50     17.35 o 
  -6  10   8        5.27       20.46     17.44 o 
  -5  10   8      492.95      403.32     38.93 o 
  -4  10   8       24.83       82.45     20.43 o 
  -3  10   8        9.85       -1.54      7.96 o 
  -2  10   8       93.76       94.39      9.29 o 
  -1  10   8        3.06       11.74      5.29 o 
   0  10   8        1.62       -4.99      7.70 o 
   1  10   8       12.39       10.01      5.85 o 
   2  10   8      329.80      350.53     19.25 o 
   3  10   8       60.51       70.00      9.16 o 
   4  10   8      183.81      223.38     19.42 o 
   5  10   8       12.88      -12.49      8.90 o 
  -6  11   8       80.68       70.97     22.83 o 
  -5  11   8      257.62      243.52     32.54 o 
  -4  11   8      225.21      246.78     31.12 o 
  -3  11   8       34.65       18.37     13.47 o 
  -2  11   8       61.62       41.15      6.95 o 
  -1  11   8      150.16      114.00      8.83 o 
   0  11   8        0.78        7.78      5.87 o 
   1  11   8      737.53      756.83     29.25 o 
   2  11   8       36.28       39.68     10.20 o 
   3  11   8      203.16      171.42     13.74 o 
   4  11   8       27.56       13.06      7.27 o 
  -5  12   8      296.14      315.93     37.56 o 
  -4  12   8       52.76       81.96     21.33 o 
  -3  12   8      668.81      756.92     52.03 o 
  -2  12   8      182.86      188.66     14.26 o 
  -1  12   8      618.66      671.14     21.69 o 
   0  12   8      307.44      399.86     19.60 o 
   1  12   8      200.00      182.80     14.52 o 
   2  12   8      225.60      233.45     16.86 o 
   3  12   8       11.89        3.65      7.22 o 
   4  12   8      144.83      157.91     14.18 o 
  -4  13   8      101.76      143.94     26.49 o 
  -3  13   8       10.17       23.55     14.23 o 
  -2  13   8        6.60       11.16      9.53 o 
  -1  13   8        5.39        2.44      6.29 o 
   0  13   8       42.99       49.47      8.91 o 
   1  13   8       79.19       87.93     12.74 o 
   2  13   8       38.15       44.87      8.40 o 
   3  13   8      121.69      134.08     14.13 o 
  -3  14   8      105.23      118.15     25.76 o 
  -2  14   8        5.12       -7.98     10.99 o 
  -1  14   8       22.29       22.08      7.61 o 
   0  14   8       97.70       72.33     12.98 o 
   1  14   8       17.85       18.06      9.31 o 
   2  14   8       87.64       88.43     15.14 o 
  -1  15   8      164.09      185.95     19.97 o 
   0  15   8      156.28      162.76     15.31 o 
  -8   1   9      170.31      175.39     22.71 o 
  -7   1   9        6.97        4.00      9.84 o 
  -6   1   9      362.04      382.11     56.39 o 
  -5   1   9       39.30       45.08     10.92 o 
  -4   1   9     1336.76     1347.75     21.97 o 
  -3   1   9      412.62      379.93      8.75 o 
  -2   1   9     1734.84     1824.96     21.23 o 
  -1   1   9      793.20      914.34     15.71 o 
   0   1   9     1699.00     1774.50     44.60 o 
   1   1   9     1959.65     2031.33     41.26 o 
   2   1   9      304.10      314.45     12.76 o 
   3   1   9      741.07      899.64     40.99 o 
   4   1   9      193.33      148.60     33.55 o 
   5   1   9      554.60      571.86     36.85 o 
   6   1   9        8.57      -10.91     13.52 o 
   7   1   9      123.82      108.46     26.11 o 
  -8   2   9       68.32       62.58     15.16 o 
  -7   2   9      352.14      344.90     28.80 o 
  -6   2   9        9.89       17.89     10.25 o 
  -5   2   9      724.65      709.64     34.67 o 
  -4   2   9       77.37       78.51      5.24 o 
  -3   2   9     1769.73     1902.04     21.89 o 
  -2   2   9     1114.45     1104.00     17.17 o 
  -1   2   9     4070.22     4162.30     41.44 o 
   0   2   9     1046.42     1079.86     26.84 o 
   1   2   9     1322.84     1280.95     28.33 o 
   2   2   9      920.61      954.73     57.87 o 
   3   2   9      212.73      290.09     34.90 o 
   4   2   9      422.35      500.06     47.53 o 
   5   2   9        5.14       44.31     22.66 o 
   6   2   9      285.28      274.46     39.42 o 
   7   2   9       70.17       42.83     19.43 o 
  -8   3   9        0.09       15.81     13.84 o 
  -7   3   9       14.53       33.50     13.97 o 
  -6   3   9        0.06       18.45     35.01 o 
  -5   3   9      286.86      259.51     16.39 o 
  -4   3   9      686.76      624.31     15.92 o 
  -3   3   9       27.87       27.47      2.68 o 
  -2   3   9       76.75       58.99      4.71 o 
  -1   3   9        0.16        2.75      3.63 o 
   0   3   9      206.54      197.84      8.93 o 
   1   3   9      497.52      458.88     16.21 o 
   2   3   9      155.16      202.04     18.43 o 
   3   3   9       95.99       87.79     25.59 o 
   4   3   9       50.87       54.61     14.50 o 
   5   3   9       11.00       15.77     11.23 o 
   6   3   9        9.92       12.43     10.89 o 
  -8   4   9       34.90       56.31     14.69 o 
  -7   4   9      221.09      219.91     30.91 o 
  -6   4   9       73.19       70.62     13.89 o 
  -5   4   9      497.84      426.73     32.42 o 
  -4   4   9      259.26      257.69     11.50 o 
  -3   4   9      998.68     1058.86     20.58 o 
  -2   4   9       28.78       15.74      5.19 o 
  -1   4   9     1634.38     1845.60     32.85 o 
   0   4   9       52.09       65.91      6.76 o 
   1   4   9      967.52      989.46     36.27 o 
   2   4   9       35.28       18.98     11.30 o 
   3   4   9      148.36      162.80     20.09 o 
   4   4   9      507.57      563.28     36.11 o 
   5   4   9        1.01       13.68     10.71 o 
   6   4   9      228.87      235.79     25.95 o 
  -8   5   9      191.58      202.86     49.11 o 
  -7   5   9      264.20      274.22     35.48 o 
  -6   5   9      464.64      468.39     29.24 o 
  -5   5   9        4.78       -1.11      9.50 o 
  -4   5   9      107.36      101.72      5.90 o 
  -3   5   9        9.17        8.80      5.29 o 
  -2   5   9     1044.84     1082.14     21.18 o 
  -1   5   9      910.08     1028.45     21.47 o 
   0   5   9     1105.55     1007.93     24.21 o 
   1   5   9     1052.66     1118.40     27.10 o 
   2   5   9      706.21      826.83     30.12 o 
   3   5   9      758.56      752.79     30.42 o 
   4   5   9       10.31       44.72     14.15 o 
   5   5   9      480.72      437.00     33.26 o 
   6   5   9       54.54       68.54     17.16 o 
  -8   6   9       24.66       -3.75     14.65 o 
  -7   6   9        1.36      -20.28     26.58 o 
  -6   6   9       17.30       34.30     10.61 o 
  -5   6   9      103.66       80.40     37.08 o 
  -4   6   9      162.03      168.55     17.08 o 
  -3   6   9      814.97      919.59     25.73 o 
  -2   6   9       40.59       42.22      3.37 o 
  -1   6   9      198.26      231.15      8.34 o 
   0   6   9      392.34      374.74     12.02 o 
   1   6   9       53.45       50.01      5.93 o 
   2   6   9      304.51      296.65     18.82 o 
   3   6   9      115.82      153.16     15.02 o 
   4   6   9      233.33      211.98     17.57 o 
   5   6   9        7.40        7.89     11.68 o 
   6   6   9       27.21       31.55     13.76 o 
  -7   7   9       11.82        3.96     17.99 o 
  -6   7   9      118.34      107.95     23.86 o 
  -5   7   9       18.71       32.96     14.82 o 
  -4   7   9      296.36      259.37     20.01 o 
  -3   7   9       44.95       31.27      8.32 o 
  -2   7   9      196.19      207.95      7.15 o 
  -1   7   9       65.71       48.27      5.04 o 
   0   7   9      359.55      346.86     15.24 o 
   1   7   9        2.90        4.93      4.69 o 
   2   7   9       34.10       33.18      9.00 o 
   3   7   9      553.43      538.49     27.24 o 
   4   7   9        6.26       25.22      9.80 o 
   5   7   9      379.51      395.72     26.21 o 
   6   7   9       18.27       26.65     12.49 o 
  -7   8   9      249.19      251.85     34.65 o 
  -6   8   9      279.09      253.08     31.30 o 
  -5   8   9      329.54      399.82     35.58 o 
  -4   8   9       85.57       81.75     17.79 o 
  -3   8   9      106.01       75.21     12.04 o 
  -2   8   9        7.35       15.82      4.49 o 
  -1   8   9      341.97      314.54      9.74 o 
   0   8   9      641.67      703.96     20.25 o 
   1   8   9      571.58      619.77     20.52 o 
   2   8   9     1025.85      964.07     34.12 o 
   3   8   9      201.86      265.52     19.68 o 
   4   8   9      581.65      544.81     30.05 o 
   5   8   9        8.21       -2.29      7.77 o 
  -7   9   9        0.38      -11.08     16.42 o 
  -6   9   9       57.82       61.21     18.53 o 
  -5   9   9       25.54       20.82     15.25 o 
  -4   9   9      340.68      356.99     33.48 o 
  -3   9   9       81.32       84.20     12.31 o 
  -2   9   9     1166.38     1216.84     29.74 o 
  -1   9   9        0.47        3.04      4.96 o 
   0   9   9      170.95      173.98     11.75 o 
   1   9   9        3.00        7.85      5.48 o 
   2   9   9        1.02       -6.53      5.41 o 
   3   9   9      143.37      149.21     15.95 o 
   4   9   9       11.44        4.31      7.90 o 
   5   9   9       33.88       36.42     10.70 o 
  -6  10   9        1.25       -1.68     13.62 o 
  -5  10   9      283.58      318.60     35.31 o 
  -4  10   9        4.39       16.90     15.12 o 
  -3  10   9      563.82      650.38     32.67 o 
  -2  10   9       27.73       31.99      9.88 o 
  -1  10   9      125.94      124.63     10.45 o 
   0  10   9       61.05       61.53      8.32 o 
   1  10   9        3.54        8.57      7.17 o 
   2  10   9      229.03      205.64     13.79 o 
   3  10   9       32.70       20.60      7.01 o 
   4  10   9      276.81      232.70     20.44 o 
  -6  11   9      112.21       81.39     21.74 o 
  -5  11   9      170.42      175.01     29.26 o 
  -4  11   9      335.76      374.47     37.56 o 
  -3  11   9       22.10       24.60      8.64 o 
  -2  11   9      288.01      265.44     21.77 o 
  -1  11   9      236.21      284.68     17.37 o 
   0  11   9      725.25      730.82     33.98 o 
   1  11   9      679.60      698.84     26.51 o 
   2  11   9      353.10      374.00     18.94 o 
   3  11   9      372.01      373.39     19.86 o 
   4  11   9        0.69       -6.98      8.63 o 
  -5  12   9       60.46       67.13     18.72 o 
  -4  12   9        6.90        2.35     13.81 o 
  -3  12   9      250.29      217.92     21.62 o 
  -2  12   9        0.10       -2.75      8.33 o 
  -1  12   9      269.94      247.48     16.74 o 
   0  12   9        0.11       -5.29      8.90 o 
   1  12   9       40.47       45.06     10.88 o 
   2  12   9       90.44       81.16     12.39 o 
   3  12   9        1.52       -0.86      7.91 o 
  -4  13   9      209.83      248.11     34.27 o 
  -3  13   9        1.22        0.45     12.63 o 
  -2  13   9      443.19      448.79     29.62 o 
  -1  13   9        8.52       10.85      8.49 o 
   0  13   9       66.09       90.62     14.52 o 
   1  13   9       40.99       62.50     13.01 o 
   2  13   9        4.15        3.84      7.68 o 
  -3  14   9      168.12      187.72     30.93 o 
  -2  14   9      110.20       96.20     21.79 o 
  -1  14   9      242.19      246.60     22.68 o 
   0  14   9      489.55      506.47     25.57 o 
   1  14   9      209.10      163.99     18.71 o 
  -8   0  10      178.84      205.52     34.76 o 
  -7   0  10      460.01      472.36     46.83 o 
  -6   0  10      453.74      487.63     44.30 o 
  -5   0  10     4286.30     4138.99    129.24 o 
  -4   0  10     1229.11     1116.18     21.08 o 
  -3   0  10     8527.01     8728.51     99.77 o 
  -2   0  10       34.73       42.31      6.27 o 
  -1   0  10     1562.52     1432.68     25.93 o 
   0   0  10     1434.02     1596.46     58.23 o 
   1   0  10       23.20       18.44      6.01 o 
   2   0  10     6517.30     5270.15   1063.70 o 
   3   0  10      663.03      743.48     54.17 o 
   4   0  10     1516.53     1747.04     89.53 o 
   5   0  10      202.15      216.18     34.95 o 
   6   0  10      156.32      137.67     27.97 o 
  -8   1  10       24.83       18.62     12.58 o 
  -7   1  10      358.80      301.27     26.15 o 
  -6   1  10        0.80       -7.68      9.82 o 
  -5   1  10      412.60      378.04     25.77 o 
  -4   1  10      307.00      245.19      8.57 o 
  -3   1  10      753.68      736.71     15.13 o 
  -2   1  10     1646.92     1508.77     20.95 o 
  -1   1  10     1065.46     1101.74     23.47 o 
   0   1  10     2495.11     2556.42     54.93 o 
   1   1  10     1338.02     1320.35     22.78 o 
   2   1  10      153.19      163.00     11.12 o 
   3   1  10      228.58      211.44     20.88 o 
   4   1  10      113.06       67.64     14.11 o 
   5   1  10        6.77        3.08     25.69 o 
   6   1  10      119.74      136.65     29.16 o 
  -8   2  10      333.54      323.27     30.05 o 
  -7   2  10        1.93        4.13     10.19 o 
  -6   2  10      695.26      645.24     36.25 o 
  -5   2  10       52.88       33.13      9.14 o 
  -4   2  10       15.07       35.24      4.92 o 
  -3   2  10      793.88      749.70     15.42 o 
  -2   2  10      336.42      318.72      9.92 o 
  -1   2  10     2482.07     2604.70     31.57 o 
   0   2  10     1728.19     1649.16     52.19 o 
   1   2  10      845.50      838.76     26.14 o 
   2   2  10      531.83      585.53     30.04 o 
   3   2  10        0.06       -3.09     17.36 o 
   4   2  10      125.37      133.93     26.95 o 
   5   2  10      154.85      129.18     28.72 o 
   6   2  10        4.08      -16.43     19.68 o 
  -8   3  10       17.67       19.52     11.95 o 
  -7   3  10      237.14      250.31     25.29 o 
  -6   3  10     1489.28     1540.29     56.80 o 
  -5   3  10      333.80      319.46     18.28 o 
  -4   3  10     5952.60     5890.08     91.01 o 
  -3   3  10      372.06      389.82     12.52 o 
  -2   3  10     6743.88     6789.23     61.39 o 
  -1   3  10      577.47      549.63     13.41 o 
   0   3  10     1175.83     1147.41     29.41 o 
   1   3  10     2800.93     2794.04     45.59 o 
   2   3  10       47.04       42.64     12.55 o 
   3   3  10     2346.66     2677.03    109.64 o 
   4   3  10      314.79      325.03     40.73 o 
   5   3  10      487.20      535.96     53.07 o 
   6   3  10       81.75       93.48     27.75 o 
  -8   4  10      297.74      307.97     92.15 o 
  -7   4  10       50.75       81.80     16.56 o 
  -6   4  10      211.20      216.05     22.01 o 
  -5   4  10        1.49       -4.23      6.79 o 
  -4   4  10        0.93       14.18      7.59 o 
  -3   4  10      264.73      231.11      8.96 o 
  -2   4  10     1108.44     1099.79     19.94 o 
  -1   4  10     1119.79     1148.96     22.76 o 
   0   4  10     1359.36     1331.66     35.13 o 
   1   4  10      747.01      824.33     22.50 o 
   2   4  10      390.09      376.93     25.13 o 
   3   4  10        3.13        7.23      9.79 o 
   4   4  10       24.42       52.29     24.01 o 
   5   4  10       55.96       68.49     24.43 o 
   6   4  10       35.95       43.39     20.80 o 
  -8   5  10       12.13       20.48     20.55 o 
  -7   5  10      424.35      438.90     42.51 o 
  -6   5  10        2.17        1.40      7.91 o 
  -5   5  10      208.15      235.91     19.96 o 
  -4   5  10      183.24      187.85     19.09 o 
  -3   5  10       94.16       80.78     10.83 o 
  -2   5  10     2294.14     2354.86     31.69 o 
  -1   5  10     1393.33     1410.82     23.48 o 
   0   5  10     2231.81     2411.07     55.79 o 
   1   5  10      472.13      453.32     19.99 o 
   2   5  10      407.96      426.68     28.07 o 
   3   5  10       73.30       57.25      9.87 o 
   4   5  10       72.22       80.49     16.03 o 
   5   5  10        0.41       16.62     13.20 o 
   6   5  10      195.21      197.07     24.54 o 
  -7   6  10      174.00      179.08     57.12 o 
  -6   6  10      356.65      378.73     46.00 o 
  -5   6  10     1912.20     2008.48     76.63 o 
  -4   6  10      270.54      334.07     21.85 o 
  -3   6  10     3277.79     3397.77     57.08 o 
  -2   6  10       52.25       66.87      9.00 o 
  -1   6  10     2233.20     2181.19     33.16 o 
   0   6  10     1163.35     1260.84     25.81 o 
   1   6  10       20.51       11.17     28.23 o 
   2   6  10     1680.19     1629.16     56.52 o 
   3   6  10       59.36       77.28     11.63 o 
   4   6  10     1262.15     1254.40     43.24 o 
   5   6  10       78.50       88.09     19.47 o 
  -7   7  10      254.74      242.18     32.88 o 
  -6   7  10       87.59       66.01     19.25 o 
  -5   7  10       12.11       29.01     15.59 o 
  -4   7  10        2.12        2.56      6.66 o 
  -3   7  10        5.82       16.27      6.24 o 
  -2   7  10      171.24      164.01      8.28 o 
  -1   7  10      472.37      501.80     22.92 o 
   0   7  10      281.73      312.92     11.98 o 
   1   7  10      277.18      235.48     20.79 o 
   2   7  10      243.36      254.58     19.01 o 
   3   7  10      147.17      155.47     19.42 o 
   4   7  10       24.73       36.40     10.25 o 
   5   7  10       80.15       81.23     13.98 o 
  -7   8  10        2.96      -27.92     18.70 o 
  -6   8  10      311.21      301.88     34.99 o 
  -5   8  10        0.74        6.99     12.75 o 
  -4   8  10      115.89      115.00     14.58 o 
  -3   8  10      396.60      445.97     20.43 o 
  -2   8  10      401.68      407.26     22.86 o 
  -1   8  10      664.16      638.43     17.59 o 
   0   8  10      560.49      516.14     16.53 o 
   1   8  10      232.50      243.87     17.60 o 
   2   8  10      353.85      334.08     21.27 o 
   3   8  10       45.57       61.65     11.43 o 
   4   8  10       18.59       20.41      8.42 o 
   5   8  10      172.09      198.74     19.52 o 
  -6   9  10      388.77      374.85     38.72 o 
  -5   9  10      306.20      377.19     37.05 o 
  -4   9  10     1800.96     1820.54     56.50 o 
  -3   9  10       62.92       73.66     17.11 o 
  -2   9  10     1319.48     1391.93     38.59 o 
  -1   9  10       24.18       11.36      7.18 o 
   0   9  10      354.33      319.75     29.99 o 
   1   9  10      854.02      812.85     31.96 o 
   2   9  10        2.29        0.22     10.86 o 
   3   9  10     1000.06      897.78     36.71 o 
   4   9  10        9.95       12.42      8.77 o 
  -6  10  10       41.42       64.07     20.32 o 
  -5  10  10       23.00       41.15     17.20 o 
  -4  10  10       23.97       42.00     17.65 o 
  -3  10  10       47.48       47.67     16.72 o 
  -2  10  10      155.53      162.76     16.89 o 
  -1  10  10      181.95      173.92     16.00 o 
   0  10  10       92.01       91.50     11.27 o 
   1  10  10      429.65      374.15     22.40 o 
   2  10  10       86.67       69.41     11.57 o 
   3  10  10      228.96      242.47     20.46 o 
   4  10  10       41.25       67.78     12.63 o 
  -5  11  10       36.99       58.60     21.80 o 
  -4  11  10       90.92      122.44     23.21 o 
  -3  11  10        0.42        6.05      9.14 o 
  -2  11  10      278.19      264.37     21.62 o 
  -1  11  10      224.68      193.51     40.45 o 
   0  11  10      106.01      111.65     16.02 o 
   1  11  10      333.32      319.02     21.31 o 
   2  11  10        6.98        4.36      7.69 o 
   3  11  10       41.46       22.23      8.54 o 
  -4  12  10       16.74       17.25     13.94 o 
  -3  12  10      689.06      666.38     36.02 o 
  -2  12  10       42.52        4.72     14.34 o 
  -1  12  10      396.83      377.12     26.23 o 
   0  12  10      221.45      226.96     20.79 o 
   1  12  10       80.05      105.55     18.24 o 
   2  12  10      412.45      416.45     25.41 o 
   3  12  10        1.86       -2.82     10.78 o 
  -3  13  10       31.26       44.83     11.79 o 
  -2  13  10       16.83       -4.31     18.28 o 
  -1  13  10       67.20       82.19     17.91 o 
   0  13  10      139.72      141.18     17.31 o 
   1  13  10       78.81      106.73     17.85 o 
  -1  14  10       43.03       30.72     17.21 o 
  -8   1  11      116.18       87.37     16.44 o 
  -7   1  11       64.71       46.53     21.31 o 
  -6   1  11      352.79      368.57     27.66 o 
  -5   1  11       37.44       51.67     11.84 o 
  -4   1  11      314.89      302.58     14.30 o 
  -3   1  11       27.68       32.43      3.82 o 
  -2   1  11      162.74      185.66      7.65 o 
  -1   1  11        3.62        6.63      3.13 o 
   0   1  11       62.81       80.40      8.81 o 
   1   1  11      193.69      174.04      8.59 o 
   2   1  11      140.12      115.96     15.68 o 
   3   1  11      350.07      339.31     26.81 o 
   4   1  11      109.57       93.56     17.10 o 
   5   1  11      355.66      417.69     47.51 o 
   6   1  11        5.94      -22.30     19.32 o 
  -8   2  11      128.05      134.55     20.04 o 
  -7   2  11      195.19      207.90     23.90 o 
  -6   2  11        8.26        0.35     10.74 o 
  -5   2  11      449.76      459.95     28.56 o 
  -4   2  11       21.58       19.72      4.97 o 
  -3   2  11      960.92      925.85     19.53 o 
  -2   2  11      220.04      208.51      9.53 o 
  -1   2  11      547.92      557.76     13.57 o 
   0   2  11        6.94       21.47      6.30 o 
   1   2  11      627.03      603.88     17.51 o 
   2   2  11      237.70      205.81     35.02 o 
   3   2  11      141.24      206.44     32.18 o 
   4   2  11      200.91      235.75     34.77 o 
   5   2  11       14.90       -5.07     16.71 o 
   6   2  11      180.66      145.39     31.67 o 
  -8   3  11        5.83       -1.83     14.72 o 
  -7   3  11        0.47       -0.78     11.30 o 
  -6   3  11       37.33       38.55     10.78 o 
  -5   3  11       15.29       -0.38      8.09 o 
  -4   3  11       54.82       63.93      7.45 o 
  -3   3  11      110.57      110.61      7.46 o 
  -2   3  11        9.45       17.38      3.95 o 
  -1   3  11       11.55        4.62      3.46 o 
   0   3  11       43.29       39.78      6.81 o 
   1   3  11       17.82       12.66      4.35 o 
   2   3  11       52.72       29.20     11.62 o 
   3   3  11        0.44       -0.37      8.57 o 
   4   3  11        8.05        4.29     18.40 o 
   5   3  11       12.23       15.62     16.72 o 
   6   3  11        1.78       11.15     20.55 o 
  -7   4  11      128.96      138.83     19.68 o 
  -6   4  11       88.97       56.58     14.09 o 
  -5   4  11      375.11      373.29     20.56 o 
  -4   4  11       12.51       11.72      6.04 o 
  -3   4  11      127.09      113.64      6.71 o 
  -2   4  11      121.18      125.05      7.09 o 
  -1   4  11      546.21      596.47     14.89 o 
   0   4  11      249.63      242.37     16.00 o 
   1   4  11      208.41      197.58     18.39 o 
   2   4  11       41.45       58.28     17.09 o 
   3   4  11      374.38      345.28     26.44 o 
   4   4  11      295.74      367.76     44.94 o 
   5   4  11       40.32       20.77     18.98 o 
  -7   5  11      185.55      232.49     24.77 o 
  -6   5  11      245.49      224.75     17.85 o 
  -5   5  11        0.65       11.85      7.04 o 
  -4   5  11      870.03      850.08     28.03 o 
  -3   5  11       25.28       22.41      4.47 o 
  -2   5  11     1589.41     1591.82     25.87 o 
  -1   5  11      150.11      168.75      8.63 o 
   0   5  11     1155.24     1206.88     24.15 o 
   1   5  11       39.44       51.30     11.45 o 
   2   5  11      169.58      186.12     19.79 o 
   3   5  11      108.02      101.81     16.39 o 
   4   5  11       13.40       16.76     16.36 o 
   5   5  11      223.97      201.34     35.72 o 
  -7   6  11       47.54       38.57     22.31 o 
  -6   6  11       36.97       33.56     11.32 o 
  -5   6  11      159.76      209.31     19.79 o 
  -4   6  11       52.05       77.19     10.77 o 
  -3   6  11       39.87       48.93      6.71 o 
  -2   6  11       22.85       31.18      5.41 o 
  -1   6  11       11.25       11.86      6.58 o 
   0   6  11      277.96      243.84     11.70 o 
   1   6  11        1.90        7.50     11.32 o 
   2   6  11      125.97      115.03     15.94 o 
   3   6  11        1.07       -3.22     14.03 o 
   4   6  11       22.77       33.12     10.27 o 
   5   6  11        1.00        2.99      9.42 o 
  -7   7  11       28.76        7.07     13.13 o 
  -6   7  11      202.43      228.48     29.78 o 
  -5   7  11      277.56      261.51     28.75 o 
  -4   7  11      303.87      306.09     44.14 o 
  -3   7  11      138.93      134.47     11.73 o 
  -2   7  11       90.24       90.19      8.31 o 
  -1   7  11       22.80       17.25      4.17 o 
   0   7  11       48.19       40.42      5.16 o 
   1   7  11       53.62       52.51     21.33 o 
   2   7  11      168.94      162.42     19.13 o 
   3   7  11      215.14      216.81     18.63 o 
   4   7  11       57.35       58.32     16.76 o 
   5   7  11      162.69      171.50     18.92 o 
  -6   8  11      107.33      127.26     24.33 o 
  -5   8  11      383.17      483.60     39.63 o 
  -4   8  11        3.26        0.01      7.80 o 
  -3   8  11     1344.61     1466.88     67.18 o 
  -2   8  11       47.21       41.27     16.24 o 
  -1   8  11     1504.42     1597.25     26.90 o 
   0   8  11      132.39      140.97     12.93 o 
   1   8  11      292.74      321.11     25.55 o 
   2   8  11      145.63      117.78     13.50 o 
   3   8  11       47.50       44.82     11.34 o 
   4   8  11      274.85      233.07     20.81 o 
  -6   9  11       34.42       39.38     17.20 o 
  -5   9  11       83.94      125.71     23.50 o 
  -4   9  11       69.48       63.14     12.74 o 
  -3   9  11       27.90       23.93      8.89 o 
  -2   9  11       83.76       63.47     11.62 o 
  -1   9  11      154.70      123.97     15.74 o 
   0   9  11       35.92       29.66     10.79 o 
   1   9  11      372.40      331.06     25.93 o 
   2   9  11       40.66       29.85      8.91 o 
   3   9  11      100.68       88.69     13.07 o 
   4   9  11       32.83       39.63     14.07 o 
  -5  10  11      164.82      170.39     26.79 o 
  -4  10  11      136.16      143.58     17.61 o 
  -3  10  11      191.98      207.60     20.03 o 
  -2  10  11        2.59      -11.23      7.49 o 
  -1  10  11        1.81       -4.43      7.19 o 
   0  10  11       21.96       16.02      9.29 o 
   1  10  11       82.06       89.82     12.47 o 
   2  10  11      276.33      255.87     20.52 o 
   3  10  11       44.94       41.65     11.09 o 
  -5  11  11       26.34       25.25     15.50 o 
  -4  11  11      342.48      350.42     37.22 o 
  -3  11  11       54.73       67.90     15.45 o 
  -2  11  11      860.93      898.47     33.65 o 
  -1  11  11      165.08      145.72     14.22 o 
   0  11  11      543.00      562.53     34.10 o 
   1  11  11      180.15      190.21     17.46 o 
   2  11  11      121.40      120.80     14.81 o 
   3  11  11      199.88      175.34     18.09 o 
  -4  12  11      164.95      181.90     29.04 o 
  -3  12  11       64.36       54.77     13.18 o 
  -2  12  11        1.96       -3.78     10.18 o 
  -1  12  11       11.52        2.51      7.13 o 
   0  12  11       92.87       83.59     15.03 o 
   1  12  11       32.99       20.30      7.68 o 
   2  12  11      136.66      123.20     15.32 o 
  -2  13  11        4.08      -13.23     14.51 o 
  -1  13  11       39.53       29.45     11.08 o 
   0  13  11        4.01        2.78      9.75 o 
  -7   0  12      335.41      309.42     38.63 o 
  -6   0  12     1500.47     1421.55     77.96 o 
  -5   0  12      883.47      864.60     56.15 o 
  -4   0  12     1377.55     1434.55     45.41 o 
  -3   0  12     1174.49     1136.87     37.94 o 
  -2   0  12      103.31      106.22     11.59 o 
  -1   0  12       73.02       84.40     15.54 o 
   0   0  12      433.51      513.82     35.89 o 
   1   0  12      441.07      537.57     28.46 o 
   2   0  12     1795.05     1863.94    156.76 o 
   3   0  12       26.82       17.47     13.05 o 
   4   0  12      432.99      484.56     50.49 o 
   5   0  12       14.63      -21.38     20.62 o 
  -7   1  12        4.30        4.32      9.11 o 
  -6   1  12       67.55       77.25     15.31 o 
  -5   1  12       10.37        0.58      6.82 o 
  -4   1  12      820.93      772.06     23.29 o 
  -3   1  12       69.16       99.80      8.54 o 
  -2   1  12     1042.93     1095.35     20.90 o 
  -1   1  12        4.37       -0.92      3.25 o 
   0   1  12       65.53       61.01      8.02 o 
   1   1  12        1.44       -1.27      7.04 o 
   2   1  12       24.95       20.74     10.34 o 
   3   1  12      213.25      156.03     27.11 o 
   4   1  12       42.84        6.45     16.83 o 
   5   1  12      105.51      117.78     29.48 o 
  -7   2  12        0.22      -13.31     10.41 o 
  -6   2  12       32.35       31.42     21.60 o 
  -5   2  12      560.11      529.62     65.69 o 
  -4   2  12       31.70       18.75      4.33 o 
  -3   2  12     1405.20     1428.05     25.32 o 
  -2   2  12      291.88      276.98     12.16 o 
  -1   2  12      738.01      765.85     16.88 o 
   0   2  12        0.47       -9.38      6.26 o 
   1   2  12        6.91       16.35      7.44 o 
   2   2  12      120.94      121.35     15.90 o 
   3   2  12      129.34      111.04     16.00 o 
   4   2  12      277.16      282.71     38.48 o 
   5   2  12       48.59       19.82     18.26 o 
  -7   3  12      757.37      744.73     42.86 o 
  -6   3  12      332.35      280.93     24.71 o 
  -5   3  12     1035.13      928.90     42.09 o 
  -4   3  12      713.12      725.91     19.32 o 
  -3   3  12       61.18       82.28      7.32 o 
  -2   3  12      741.02      681.05     16.09 o 
  -1   3  12     1006.86     1073.97     29.54 o 
   0   3  12      900.06      999.38     29.95 o 
   1   3  12     1926.90     2006.44     45.85 o 
   2   3  12      359.53      308.66     24.46 o 
   3   3  12      790.58      803.49     40.58 o 
   4   3  12       16.26       -9.68     17.77 o 
   5   3  12      125.75      148.96     35.35 o 
  -7   4  12        0.52        5.88     11.35 o 
  -6   4  12       16.95       21.84      9.61 o 
  -5   4  12      211.23      215.82     16.03 o 
  -4   4  12      153.49      180.88     13.04 o 
  -3   4  12      756.44      833.90     18.31 o 
  -2   4  12       78.32       78.05      6.15 o 
  -1   4  12      571.76      591.94     18.01 o 
   0   4  12        0.41       10.92      6.44 o 
   1   4  12      205.88      182.23     14.77 o 
   2   4  12       24.53       60.02     12.82 o 
   3   4  12        0.37        8.27     12.47 o 
   4   4  12       91.22       98.77     25.77 o 
   5   4  12        0.41       18.58     19.67 o 
  -7   5  12       31.94       30.62     12.02 o 
  -6   5  12        4.85        2.36     10.45 o 
  -5   5  12       15.40       34.78     10.28 o 
  -4   5  12      590.77      622.11     24.24 o 
  -3   5  12       10.98        7.06      3.66 o 
  -2   5  12     1321.24     1437.18     25.30 o 
  -1   5  12       15.53        8.54      3.83 o 
   0   5  12      463.23      452.42     26.84 o 
   1   5  12      183.44      184.01     18.79 o 
   2   5  12       31.43       51.03     15.54 o 
   3   5  12      173.59      191.26     21.28 o 
   4   5  12       67.91       74.96     22.78 o 
   5   5  12       94.78      121.38     20.18 o 
  -7   6  12      120.38      135.66     22.23 o 
  -6   6  12      697.08      692.37     37.78 o 
  -5   6  12      378.99      381.95     25.45 o 
  -4   6  12      285.20      296.42     17.87 o 
  -3   6  12      557.33      574.52     17.76 o 
  -2   6  12       45.88       48.27      5.08 o 
  -1   6  12     1370.40     1346.39     26.23 o 
   0   6  12     1535.17     1550.64     39.19 o 
   1   6  12      497.75      532.21     52.60 o 
   2   6  12      832.38      805.37     40.95 o 
   3   6  12      128.26      122.43     18.69 o 
   4   6  12      233.33      227.98     25.26 o 
  -6   7  12       97.73      117.49     29.14 o 
  -5   7  12       19.29       46.07     13.26 o 
  -4   7  12      512.06      530.83     27.50 o 
  -3   7  12        3.22       -0.73      7.24 o 
  -2   7  12      538.78      526.40     18.69 o 
  -1   7  12        5.23        4.83      3.67 o 
   0   7  12      360.65      386.48     19.04 o 
   1   7  12       23.24       24.70     11.31 o 
   2   7  12        4.14        9.82      9.40 o 
   3   7  12       59.97       68.95     14.79 o 
   4   7  12       19.66       17.35     10.67 o 
  -6   8  12        7.04       23.99     15.01 o 
  -5   8  12       73.74      100.11     21.86 o 
  -4   8  12       30.15       49.32     11.73 o 
  -3   8  12      660.81      694.73     26.81 o 
  -2   8  12       11.35      -10.74      7.89 o 
  -1   8  12      300.84      311.70     18.26 o 
   0   8  12       11.53       14.53      5.54 o 
   1   8  12       16.98        0.05      9.67 o 
   2   8  12       97.47      121.13     17.82 o 
   3   8  12       71.12       91.10     16.89 o 
   4   8  12       60.43       66.79     12.66 o 
  -5   9  12      258.28      248.72     30.61 o 
  -4   9  12      380.02      356.68     25.85 o 
  -3   9  12        7.57        0.60     13.57 o 
  -2   9  12      544.45      544.44     24.91 o 
  -1   9  12      259.64      226.72     16.66 o 
   0   9  12      307.74      303.43     25.69 o 
   1   9  12      601.30      584.13     35.80 o 
   2   9  12      183.81      175.20     20.97 o 
   3   9  12      347.70      339.90     24.67 o 
  -5  10  12       96.65      144.60     26.42 o 
  -4  10  12        0.60        7.35     15.21 o 
  -3  10  12      327.41      323.90     37.40 o 
  -2  10  12        8.54      -10.20     10.91 o 
  -1  10  12      254.71      277.22     18.68 o 
   0  10  12        1.67      -10.00      9.92 o 
   1  10  12      111.19       93.00     16.59 o 
   2  10  12       27.16       23.90     11.41 o 
  -4  11  12      100.98      112.63     17.37 o 
  -3  11  12        2.19       -3.03      8.94 o 
  -2  11  12      135.01      117.60     36.92 o 
  -1  11  12       19.39        4.60      9.45 o 
   0  11  12       16.89       -8.69      8.76 o 
   1  11  12       31.94       39.43     13.36 o 
   2  11  12       11.44       26.59     10.67 o 
  -2  12  12       28.43       11.90     24.91 o 
  -1  12  12       86.61       81.98     12.22 o 
   0  12  12      144.31      106.28     17.53 o 
  -7   1  13       30.22       32.02     12.16 o 
  -6   1  13      207.54      239.40     23.26 o 
  -5   1  13       13.84        7.64     14.88 o 
  -4   1  13      164.34      171.52     11.40 o 
  -3   1  13       23.37       29.93      5.75 o 
  -2   1  13      111.27      100.02      9.59 o 
  -1   1  13       15.11       24.43      3.97 o 
   0   1  13       22.20        3.15      5.76 o 
   1   1  13        6.24        5.23      7.99 o 
   2   1  13      206.51      197.13     15.55 o 
   3   1  13      107.08       87.26     14.24 o 
   4   1  13       91.96       74.50     23.33 o 
   5   1  13      178.16      192.89     36.40 o 
  -7   2  13       71.87       72.40     16.67 o 
  -6   2  13       30.12       27.69     10.45 o 
  -5   2  13      146.36      127.97     16.55 o 
  -4   2  13       22.34       35.46      6.18 o 
  -3   2  13      226.91      202.27     13.22 o 
  -2   2  13        1.84        8.06      3.88 o 
  -1   2  13       57.02       38.95      5.03 o 
   0   2  13        1.95       -3.76      6.67 o 
   1   2  13      215.40      214.58     15.19 o 
   2   2  13       35.92       33.82      8.43 o 
   3   2  13      293.01      281.96     39.42 o 
   4   2  13      199.47      228.11     37.64 o 
  -7   3  13        9.63        8.64      9.43 o 
  -6   3  13       25.30       30.38     16.74 o 
  -5   3  13       21.98       20.89      8.75 o 
  -4   3  13        6.18        3.49      3.83 o 
  -3   3  13       21.74       26.34      4.85 o 
  -2   3  13       62.76       62.13      5.46 o 
  -1   3  13      119.20      125.40      7.35 o 
   0   3  13        4.60       -5.26      6.07 o 
   1   3  13       25.79       16.25      7.57 o 
   2   3  13      131.77      108.80     16.60 o 
   3   3  13        0.71       -0.31      9.08 o 
   4   3  13        0.01        9.91     10.59 o 
  -7   4  13       76.60      103.50     16.89 o 
  -6   4  13       49.44       47.94     11.79 o 
  -5   4  13       66.76       70.05      9.99 o 
  -4   4  13       17.78       18.47      5.38 o 
  -3   4  13        3.45       -0.74      4.02 o 
  -2   4  13       13.25        8.30      3.48 o 
  -1   4  13      151.71      131.33      7.72 o 
   0   4  13       94.48       96.01     10.54 o 
   1   4  13      252.90      235.17     16.25 o 
   2   4  13       71.86       69.46     13.56 o 
   3   4  13      156.72      159.88     20.73 o 
   4   4  13      116.56      123.21     26.61 o 
  -6   5  13      138.69      140.88     27.75 o 
  -5   5  13       46.01       46.14     18.70 o 
  -4   5  13      369.85      411.10     20.04 o 
  -3   5  13       30.42       29.84      5.20 o 
  -2   5  13      298.35      285.27     11.28 o 
  -1   5  13        6.93        0.48      3.34 o 
   0   5  13      531.50      510.20     22.49 o 
   1   5  13       68.45       75.96     12.84 o 
   2   5  13      210.12      206.88     21.62 o 
   3   5  13      152.81      217.86     23.74 o 
   4   5  13       96.78       85.42     15.76 o 
  -6   6  13       26.32       44.68     12.25 o 
  -5   6  13        1.75        5.75      8.16 o 
  -4   6  13       12.69       24.31      7.89 o 
  -3   6  13       55.26       69.78      9.05 o 
  -2   6  13        0.01        3.82      4.10 o 
  -1   6  13      200.65      184.00      9.30 o 
   0   6  13       12.07        3.71      5.34 o 
   1   6  13       75.14       57.19      9.08 o 
   2   6  13        1.89        3.47     11.92 o 
   3   6  13        4.18       12.54      9.30 o 
   4   6  13        0.83        6.78     11.52 o 
  -6   7  13       50.86       84.66     17.39 o 
  -5   7  13       12.36       23.76     10.41 o 
  -4   7  13       24.82       20.56      7.77 o 
  -3   7  13       40.12       43.08      8.32 o 
  -2   7  13       64.68       88.17      8.13 o 
  -1   7  13       50.12       45.33      8.97 o 
   0   7  13      276.50      271.27     16.69 o 
   1   7  13       38.85       44.24     10.72 o 
   2   7  13      228.17      226.38     23.53 o 
   3   7  13       47.19       66.46     15.57 o 
  -5   8  13      338.62      301.65     23.82 o 
  -4   8  13       79.70      102.60     14.49 o 
  -3   8  13      556.75      513.30     23.59 o 
  -2   8  13       62.46       46.08      8.45 o 
  -1   8  13      431.62      447.70     22.40 o 
   0   8  13       18.65       23.13     10.15 o 
   1   8  13      177.98      189.85     15.37 o 
   2   8  13      277.83      320.35     28.07 o 
   3   8  13       62.97       55.13     13.48 o 
  -5   9  13       32.38       64.74     14.30 o 
  -4   9  13       13.35       26.44      8.65 o 
  -3   9  13        0.03        4.70      6.14 o 
  -2   9  13      134.80      142.64     16.57 o 
  -1   9  13       16.25        4.66      7.15 o 
   0   9  13      225.96      213.35     22.63 o 
   1   9  13       42.13       38.01     11.45 o 
   2   9  13       18.01       23.59     10.89 o 
  -4  10  13        0.76       10.32      8.24 o 
  -3  10  13       30.05       49.20      9.99 o 
  -2  10  13       50.97       34.79     10.23 o 
  -1  10  13       56.54       49.02     13.54 o 
   0  10  13       23.95       27.46     12.51 o 
   1  10  13      146.97      135.05     20.39 o 
  -3  11  13       72.98       54.96     13.07 o 
  -2  11  13      362.95      367.53     27.00 o 
  -1  11  13        0.13       -5.98      8.25 o 
   0  11  13      138.86      147.35     19.70 o 
  -6   0  14      246.58      239.82     33.18 o 
  -5   0  14      130.85      119.39     23.19 o 
  -4   0  14      148.40      149.15     16.36 o 
  -3   0  14     2033.82     2113.44     57.16 o 
  -2   0  14        2.58        6.16      9.58 o 
  -1   0  14     3120.47     3216.36    101.91 o 
   0   0  14      242.98      247.59     26.94 o 
   1   0  14     1169.20     1084.41     59.66 o 
   2   0  14      387.02      386.00     37.39 o 
   3   0  14       52.73       18.14     11.91 o 
  -6   1  14       96.18       75.74     14.45 o 
  -5   1  14      325.47      329.31     25.42 o 
  -4   1  14      178.25      184.65     12.53 o 
  -3   1  14      317.25      368.95     16.68 o 
  -2   1  14      317.77      295.54     20.21 o 
  -1   1  14       18.86       21.06      8.15 o 
   0   1  14       81.04       68.13     11.18 o 
   1   1  14      272.65      294.40     18.38 o 
   2   1  14      136.69      160.14     14.88 o 
   3   1  14      281.15      249.04     24.46 o 
   4   1  14       14.49      -38.12     25.41 o 
  -6   2  14      107.62      116.10     17.37 o 
  -5   2  14      431.96      395.42     22.60 o 
  -4   2  14      219.61      229.18     13.77 o 
  -3   2  14      493.34      530.33     22.13 o 
  -2   2  14       20.68       16.82      5.48 o 
  -1   2  14      259.60      239.31     18.68 o 
   0   2  14      176.95      214.47     15.20 o 
   1   2  14       89.84      113.94     12.32 o 
   2   2  14      446.13      401.77     22.71 o 
   3   2  14        5.49       -8.69     11.85 o 
   4   2  14      109.51       87.88     17.49 o 
  -6   3  14        1.80       -1.98      7.68 o 
  -5   3  14      207.34      203.28     16.94 o 
  -4   3  14      414.13      449.71     21.03 o 
  -3   3  14        4.03        0.63      4.92 o 
  -2   3  14     1749.86     1872.50     41.29 o 
  -1   3  14      170.00      163.52     12.65 o 
   0   3  14     1939.76     2045.95     71.52 o 
   1   3  14      525.85      512.73     33.21 o 
   2   3  14      269.71      256.36     19.51 o 
   3   3  14      356.29      384.88     67.52 o 
   4   3  14        1.78       10.13     10.98 o 
  -6   4  14      132.89      117.90     17.40 o 
  -5   4  14       76.30       78.82     14.05 o 
  -4   4  14      325.79      315.21     27.34 o 
  -3   4  14       47.32       56.03      7.96 o 
  -2   4  14      108.02      121.94      9.06 o 
  -1   4  14      119.76      109.96      8.60 o 
   0   4  14       84.92       90.99     10.71 o 
   1   4  14      142.74      173.83     15.42 o 
   2   4  14      215.74      235.77     18.19 o 
   3   4  14       77.43       92.58     17.20 o 
  -6   5  14      106.65       68.22     20.05 o 
  -5   5  14      196.79      213.45     21.33 o 
  -4   5  14      220.47      225.56     20.59 o 
  -3   5  14       17.57        7.57      6.98 o 
  -2   5  14      119.61      124.70      7.92 o 
  -1   5  14      151.41      156.76     10.53 o 
   0   5  14       82.46      114.02     11.48 o 
   1   5  14      574.09      581.97     26.29 o 
   2   5  14        6.28       17.51     10.79 o 
   3   5  14      245.09      235.04     25.11 o 
  -5   6  14      142.79      139.65     17.77 o 
  -4   6  14       27.99       34.09      9.92 o 
  -3   6  14      663.31      757.13     27.07 o 
  -2   6  14       37.93       30.24      7.40 o 
  -1   6  14     1299.59     1343.98     30.39 o 
   0   6  14      221.02      214.32     18.45 o 
   1   6  14      610.61      622.04     27.83 o 
   2   6  14      318.91      361.61     29.51 o 
   3   6  14       13.47       25.54     18.27 o 
  -5   7  14       74.21       87.53     19.34 o 
  -4   7  14      146.17      137.13     25.46 o 
  -3   7  14      103.02      116.75     11.59 o 
  -2   7  14       33.45       39.21      9.92 o 
  -1   7  14       49.94       47.79      8.10 o 
   0   7  14      106.00      102.35     15.13 o 
   1   7  14       62.35       65.95     10.06 o 
   2   7  14       35.80       41.23     13.67 o 
  -4   8  14      123.75      121.32     12.99 o 
  -3   8  14      122.27      148.98     13.41 o 
  -2   8  14        5.48       -3.94      8.25 o 
  -1   8  14       50.34       50.89      8.81 o 
   0   8  14      215.27      234.82     23.54 o 
   1   8  14        7.58       11.70     27.64 o 
   2   8  14      205.78      224.59     30.48 o 
  -4   9  14      271.02      279.84     19.28 o 
  -3   9  14        2.42       -5.23      8.64 o 
  -2   9  14      606.02      616.11     32.83 o 
  -1   9  14       38.97       39.72      9.06 o 
   0   9  14      324.50      285.51     25.62 o 
   1   9  14       85.61      116.72     18.73 o 
  -2  10  14       17.51        9.05      8.89 o 
  -1  10  14       29.39       17.63     16.59 o 
   0  10  14        0.63        4.62     10.13 o 
  -6   1  15       21.34       25.65     10.31 o 
  -5   1  15       26.44       28.36      8.49 o 
  -4   1  15      119.08      124.35     10.64 o 
  -3   1  15       28.57       35.19      7.23 o 
  -2   1  15      428.51      380.14     23.93 o 
  -1   1  15        1.73        8.15      7.68 o 
   0   1  15      464.87      465.80     36.38 o 
   1   1  15       27.70       23.51     14.46 o 
   2   1  15      253.17      229.29     17.68 o 
   3   1  15       87.21       88.95     13.26 o 
  -6   2  15      120.49      145.28     19.09 o 
  -5   2  15       37.61       28.15      8.37 o 
  -4   2  15      153.58      145.31     13.23 o 
  -3   2  15      174.76      141.81     12.09 o 
  -2   2  15       73.10       73.34     11.84 o 
  -1   2  15      455.23      433.24     25.73 o 
   0   2  15       14.46       11.73      9.40 o 
   1   2  15      353.17      336.68     20.44 o 
   2   2  15       55.12       58.33     11.07 o 
   3   2  15      155.47      166.80     16.90 o 
  -5   3  15       37.26       32.57      9.51 o 
  -4   3  15        2.78        3.00      5.39 o 
  -3   3  15       63.46       71.20      8.68 o 
  -2   3  15       40.52       31.45      6.54 o 
  -1   3  15       16.79        4.65      5.89 o 
   0   3  15        9.07        4.95      6.10 o 
   1   3  15        1.48       -3.84      7.49 o 
   2   3  15        3.53       -1.14      7.63 o 
   3   3  15        5.83       18.10      8.35 o 
  -5   4  15       86.62       97.32     15.60 o 
  -4   4  15       11.48       11.74      7.31 o 
  -3   4  15      150.73      131.53     11.88 o 
  -2   4  15        0.25        2.53      4.86 o 
  -1   4  15      211.45      205.89     16.71 o 
   0   4  15        0.53        0.79      6.09 o 
   1   4  15      182.64      177.81     15.57 o 
   2   4  15       39.71       31.19      9.29 o 
  -5   5  15      194.16      161.18     19.54 o 
  -4   5  15      150.86      139.34     16.56 o 
  -3   5  15       85.63       94.57     13.88 o 
  -2   5  15      222.31      207.96     17.77 o 
  -1   5  15        0.04        1.55      9.68 o 
   0   5  15      385.78      373.38     20.65 o 
   1   5  15       51.64       57.60     10.25 o 
   2   5  15      170.20      164.47     23.02 o 
  -5   6  15       15.92        9.08     10.05 o 
  -4   6  15       20.01       50.34     12.13 o 
  -3   6  15       79.55       72.00     13.14 o 
  -2   6  15       41.53       30.36     13.77 o 
  -1   6  15       67.37       54.63     11.84 o 
   0   6  15       10.36       24.02      7.24 o 
   1   6  15        3.79        0.95      6.62 o 
   2   6  15       14.36       26.41      8.47 o 
  -4   7  15      147.29      148.33     18.44 o 
  -3   7  15        2.97        1.67     12.20 o 
  -2   7  15      224.78      212.45     29.26 o 
  -1   7  15        0.02       16.58     10.00 o 
   0   7  15      103.26      101.23     16.40 o 
   1   7  15        0.83        3.09      9.17 o 
  -3   8  15      189.18      219.05     32.27 o 
  -2   8  15        3.51        6.60     13.44 o 
  -1   8  15      188.50      184.26     29.60 o 
   0   8  15       29.01       19.69      9.49 o 
  -5   0  16      240.86      246.05     22.54 o 
  -4   0  16      318.94      323.25     24.71 o 
  -3   0  16     1021.50     1005.58     57.94 o 
  -2   0  16       97.01      116.40     21.18 o 
  -1   0  16      865.25      884.24     53.85 o 
   0   0  16       38.06       74.01     18.11 o 
   1   0  16      294.74      260.08     31.36 o 
   2   0  16      236.05      232.84     31.80 o 
  -5   1  16      141.49      124.52     13.83 o 
  -4   1  16       28.05       29.48      7.54 o 
  -3   1  16        7.15       11.26      6.90 o 
  -2   1  16      206.27      184.21     17.75 o 
  -1   1  16       14.73       10.64      7.70 o 
   0   1  16      326.18      345.39     24.55 o 
   1   1  16       35.80       35.57     10.13 o 
   2   1  16      128.64      125.53     16.76 o 
  -5   2  16        0.27        5.26      6.35 o 
  -4   2  16       27.38       30.86      8.49 o 
  -3   2  16       98.36       86.86     13.74 o 
  -2   2  16       22.47       15.59     13.80 o 
  -1   2  16      282.29      316.12     23.42 o 
   0   2  16       57.66       60.91     12.42 o 
   1   2  16      167.31      132.45     14.22 o 
   2   2  16       43.33       30.47      9.26 o 
  -5   3  16      297.33      308.29     25.33 o 
  -4   3  16      539.21      520.99     31.42 o 
  -3   3  16      220.38      229.62     17.15 o 
  -2   3  16      760.15      784.56     35.57 o 
  -1   3  16        6.63        2.87     13.09 o 
   0   3  16      437.41      445.63     27.39 o 
   1   3  16      116.39      110.20     12.73 o 
   2   3  16       70.74       68.42     11.32 o 
  -4   4  16       38.11       34.08     10.15 o 
  -3   4  16       67.01       69.34     11.79 o 
  -2   4  16        1.40        6.29      8.92 o 
  -1   4  16      212.67      236.29     16.52 o 
   0   4  16       13.88        4.64      6.92 o 
   1   4  16      216.34      205.03     17.03 o 
  -4   5  16        5.64        9.51      8.72 o 
  -3   5  16        1.28       -1.78     13.04 o 
  -2   5  16      149.97      159.96     26.61 o 
  -1   5  16       65.57       53.21     12.06 o 
   0   5  16      139.57      144.19     13.53 o 
   1   5  16       44.20       26.80      8.92 o 
  -3   6  16      460.60      499.24     46.76 o 
  -2   6  16       36.70       29.30     15.28 o 
  -1   6  16      355.72      373.50     39.72 o 
   0   6  16       21.96       45.85     13.50 o 
  -2   7  16       62.01       46.28     16.06 o 
  -1   7  16        4.41       12.15     11.72 o 
  -4   1  17       69.25       94.18     11.78 o 
  -3   1  17       22.76       50.49     18.44 o 
  -2   1  17       45.84       46.73     11.30 o 
  -1   1  17       19.37       13.64      8.16 o 
   0   1  17       27.33       28.34      9.91 o 
  -3   2  17      162.03      157.27     17.41 o 
  -2   2  17        4.41        7.82      8.21 o 
  -1   2  17       79.52       80.56     14.71 o 
   0   2  17        8.10        4.52      7.70 o 
  -3   3  17        0.35       -2.03     11.09 o 
  -2   3  17       23.90       18.26      9.87 o 
  -1   3  17       18.16       21.98      9.47 o 
   0   3  17        9.22       12.04      8.46 o 
  -2   4  17       33.21       26.52     13.91 o 
  -1   4  17       26.33       25.05     10.88 o 
                                                 
